# Supplementary material for: Comparison of oral microbiome profiles in stimulated and unstimulated saliva, tongue, and mouth-rinsed water
Source: Sci Rep. 2019 Nov 6;9:16124. doi: 10.1038/s41598-019-52445-6 (PMC6834574; doi:10.1038/s41598-019-52445-6)
Supplement: Supplementary file 2 — Supplementary Table 3 [file 41598_2019_52445_MOESM2_ESM.xlsx]

## Sheet: genus
	B01US	B01MW	B01SS	B01TC	B02US	B02MW	B02SS	B02TC	B03US	B03MW	B03SS	B03TC	B04US	B04MW	B04SS	B04TC	B05US	B05MW	B05SS	B05TC	B06US	B06MW	B06SS	B06TC	B07US	B07MW	B07SS	B07TC	B08US	B08MW	B08SS	B08TC	B09US	B09MW	B09SS	B09TC	B10US	B10MW	B10SS	B10TC
Abiotrophia	0.0017	0.005	0.0097	0.0001	0.0071	0.0045	0.0072	0.0006	0.0057	0.0111	0.0191	0.0008	0.0049	0.0037	0.0086	0.0007	0.0296	0.0165	0.0264	0.0005	0	0	0.0001	0	0.0032	0.0021	0.0023	0.0017	0.0005	0.0002	0.0004	0	0.0002	0.0005	0.0011	0.0001	0.0187	0.0121	0.0199	0.0021
Absconditabacteria	0.0176	0.0102	0.0064	0.0101	0.004	0.002	0.0011	0.0002	0.0167	0.0041	0.0131	0.0076	0.0025	0.0022	0.0012	0.0013	0.001	0.0007	0.0018	0.0009	0.0109	0.0078	0.0077	0.0037	0.0005	0.0001	0.0003	0	0.007	0.0068	0.002	0.0035	0.0001	0.0001	0.0002	0	0.0039	0.0129	0.006	0.0022
Actinomyces	0.0072	0.0067	0.0073	0.0492	0.014	0.024	0.0238	0.0315	0.0187	0.0133	0.0306	0.0122	0.0202	0.0182	0.0119	0.0252	0.027	0.0084	0.0097	0.0112	0.044	0.0305	0.0229	0.0435	0.013	0.0251	0.0168	0.0457	0.0259	0.0419	0.0308	0.0206	0.0178	0.0313	0.0155	0.0352	0.0071	0.0171	0.0203	0.0378
Aggregatibacter	0.0077	0.0284	0.0087	0.0001	0.0192	0.0123	0.0023	0.0008	0.0038	0.0033	0.0028	0.0003	0	0.0002	0	0	0.0059	0.0076	0.0067	0	0.0023	0.0191	0.0099	0.0015	0.0004	0.0012	0.0001	0.0001	0.0001	0.0001	0.0002	0	0.0096	0.0081	0.0022	0.0005	0.0151	0.0056	0.0017	0.0001
Akkermansia	0	0	0	0	0	0	0	0	0	0	0	0	0	0	0	0	0	0	0	0	0	0	0	0	0	0	0	0	0	0	0	0	0	0	0	0	0.0001	0	0	0
Alloprevotella	0.0387	0.0471	0.0263	0.0201	0.0168	0.0389	0.009	0.0401	0.0571	0.0187	0.0245	0.041	0.0354	0.0439	0.0323	0.0399	0.0064	0.0069	0.0011	0.0033	0.0125	0.0612	0.022	0.0519	0.0331	0.0233	0.0282	0.0204	0.0732	0.058	0.0184	0.0273	0.0983	0.1236	0.0074	0.013	0.0096	0.0326	0.0104	0.0026
Anaeroglobus	0	0	0	0	0	0	0	0	0	0	0	0	0	0	0	0	0	0	0	0	0	0	0	0	0	0	0	0	0.0001	0	0	0	0.0002	0	0.0001	0	0.0001	0	0	0
Atopobium	0	0	0	0.0003	0.0005	0.0011	0.0023	0.0023	0.0001	0	0.0002	0.0002	0.0006	0.0006	0.0005	0.0007	0.0003	0.0001	0	0.0001	0.0021	0.0006	0.0004	0.0015	0.0002	0.0005	0.0002	0.0007	0.0001	0.0008	0.0007	0.0004	0	0.0012	0.0023	0.0021	0.0003	0.0001	0.0005	0.0004
Bacillus	0	0	0	0	0	0	0	0	0	0	0	0	0	0	0	0	0	0	0	0	0	0	0	0	0	0.0001	0	0	0	0	0	0	0	0	0	0	0	0	0	0
Bacteroidales	0.0001	0	0	0	0	0	0	0	0	0	0	0	0	0	0	0	0	0	0	0	0	0	0	0	0	0	0	0	0	0	0	0	0	0	0	0	0.0002	0.0001	0	0
Bacteroides	0	0	0	0	0	0	0	0	0	0	0	0	0	0	0	0	0	0	0	0	0	0	0	0.0003	0	0	0	0	0	0	0	0	0	0	0	0	0.0002	0	0	0
Bacteroidetes	0	0	0	0	0	0	0	0	0	0	0	0	0	0	0	0	0	0	0	0	0	0	0	0	0	0	0	0	0.0001	0	0	0	0	0	0	0	0.0001	0.0001	0.0001	0
Bergeyella	0.003	0.0048	0.0048	0.0018	0.001	0.0017	0.0021	0.0007	0.0044	0.0061	0.0044	0.0047	0.048	0.0636	0.0165	0.0022	0.0025	0.0049	0.003	0.004	0.0108	0.0146	0.0102	0.0023	0.0038	0.001	0.0014	0.0004	0.0028	0.0019	0.0027	0.0058	0.0011	0.0011	0.0014	0.0003	0.0012	0.0013	0.0009	0.0013
Bifidobacterium	0	0	0	0	0	0	0	0	0	0	0	0	0	0	0	0	0	0	0	0	0	0	0	0.0001	0	0	0	0	0	0	0	0	0	0	0	0	0.0001	0	0	0
Bulleidia	0	0	0	0	0	0	0	0	0	0	0	0	0	0	0	0	0	0	0	0	0	0	0	0	0	0	0	0	0	0	0	0	0.0001	0	0.0001	0	0	0.0003	0	0
Butyrivibrio	0	0	0	0	0	0	0.0001	0	0.0001	0	0.0002	0	0.0001	0	0	0	0	0	0	0	0	0.0001	0	0	0	0	0	0	0	0	0	0	0.0004	0.0003	0.0018	0.0009	0	0.0002	0.0001	0
Campylobacter	0.0016	0.0013	0.0009	0.0012	0.0043	0.0037	0.0013	0.009	0.0032	0.0006	0.0008	0.0021	0.0025	0.001	0.001	0.0021	0.0006	0.0016	0.0006	0.0004	0.0015	0.0038	0.0016	0.0014	0.0012	0.0014	0.0004	0.0004	0.0019	0.0021	0.0015	0.003	0.0037	0.0018	0.002	0.0071	0.0013	0.0025	0.0011	0.0012
Capnocytophaga	0.0199	0.0174	0.0106	0.0169	0.0076	0.0044	0.0029	0.0012	0.0168	0.0045	0.0137	0.007	0.0114	0.0092	0.0079	0.0008	0.0124	0.0059	0.007	0.0002	0.0193	0.0089	0.0109	0.0099	0.0061	0.0027	0.0014	0.0006	0.0007	0.0003	0.0011	0.0007	0.0053	0.0009	0.0072	0.0015	0.0054	0.0077	0.0057	0.0013
Cardiobacterium	0.0013	0.0084	0.0022	0	0.002	0.0016	0.0007	0	0.0001	0.0001	0.0002	0	0.0007	0.0011	0.0003	0	0.0004	0.0005	0.0004	0	0.0009	0.0012	0.0008	0	0.0022	0.0017	0.0011	0	0.0002	0.0001	0.0003	0	0.0014	0.0002	0.0005	0	0.0004	0	0.0005	0
Catonella	0.0005	0.0001	0.0001	0.0004	0	0	0.0001	0	0.0014	0.001	0.0002	0.0008	0.0004	0.0002	0.0002	0.0004	0.0001	0.0001	0	0.0002	0.0009	0.0022	0.0005	0.0011	0.0004	0.0006	0.0004	0.0006	0.0006	0.0009	0	0.0007	0.0004	0.0002	0.0001	0.0006	0.0007	0.0008	0.0002	0.0005
Corynebacterium	0.0013	0.0035	0.0008	0	0.0018	0.0012	0.0008	0.0002	0.0034	0.0063	0.002	0.0035	0.0006	0.0019	0.0006	0.0001	0.0027	0.002	0.0014	0.0001	0.0005	0.0026	0.0016	0.0001	0.0016	0.0018	0.0003	0	0.0023	0.0013	0.0009	0.0001	0.008	0.0075	0.0021	0.0008	0.0033	0.0014	0.0014	0
Cryptobacterium	0	0	0	0	0	0	0	0	0	0	0	0	0	0	0	0	0	0	0	0	0	0	0	0	0	0	0	0	0	0	0	0	0	0	0.0001	0	0	0	0	0
Dialister	0	0	0.0001	0	0	0	0	0	0	0	0	0	0	0	0.0001	0	0	0	0	0	0.0001	0.0002	0.0002	0	0	0	0	0	0.0002	0	0	0	0.0011	0.0002	0.0008	0	0.0005	0.0007	0.0006	0
Dolosigranulum	0	0	0	0	0	0	0	0	0	0	0	0	0	0	0	0	0	0	0	0	0	0	0	0	0	0	0	0	0	0	0	0	0	0	0	0	0	0.0001	0	0
Eikenella	0.0005	0.002	0.0002	0	0.0013	0.0003	0.0003	0	0.0016	0.0012	0.0007	0.0002	0.0006	0.0002	0.0001	0	0.0001	0	0	0	0.0004	0.0001	0.0004	0.0001	0.0012	0.0002	0.0002	0.0001	0.0001	0	0	0	0.0009	0.0002	0.0001	0.0002	0.0009	0.0002	0.0005	0
Erysipelotrichaceae	0	0	0	0	0	0	0	0	0	0	0	0	0	0	0	0	0	0	0	0	0	0	0	0	0	0	0	0	0	0	0	0	0	0	0	0	0	0.0002	0	0
Eubacterium	0	0	0	0	0	0	0	0	0	0	0	0	0	0	0	0	0	0.0001	0	0	0	0	0.0002	0.0001	0	0	0	0	0	0	0	0	0	0.0001	0.0001	0	0	0	0	0
Filifactor	0	0	0	0	0	0	0	0	0	0	0	0	0	0	0	0	0	0	0	0	0	0	0	0	0	0	0	0	0.0001	0.0003	0	0	0.0004	0.0003	0.0002	0	0.0002	0.0004	0	0
Frederiksenia	0	0	0	0	0	0	0	0	0	0	0	0	0	0	0	0	0	0	0	0	0	0	0	0	0	0	0	0	0	0	0	0	0	0	0	0	0.0005	0.0002	0.0001	0
Fretibacterium	0	0	0	0	0	0	0	0	0	0	0	0	0	0	0	0	0	0	0	0	0	0	0	0	0	0	0	0	0	0	0	0	0.0008	0	0	0	0.0004	0.0001	0.0001	0
Fusobacterium	0.0447	0.0217	0.0725	0.0779	0.0217	0.0129	0.0118	0.006	0.0736	0.0145	0.0331	0.1048	0.0253	0.0176	0.0204	0.056	0.0228	0.0093	0.0225	0.0479	0.0132	0.0468	0.0756	0.0798	0.0254	0.0109	0.048	0.0234	0.0424	0.0316	0.0362	0.0651	0.0183	0.006	0.0072	0.0058	0.0394	0.0395	0.0484	0.0741
Gemella	0.0247	0.0205	0.0209	0.0118	0.0238	0.0185	0.0169	0.0036	0.0134	0.0709	0.0226	0.0045	0.0235	0.0217	0.0248	0.0057	0.0217	0.0316	0.0188	0.0038	0.0263	0.028	0.0217	0.0152	0.0574	0.0602	0.0415	0.0163	0.0215	0.026	0.0193	0.0076	0.0192	0.0184	0.009	0.0036	0.0243	0.0272	0.0302	0.0208
Gracilibacteria	0	0	0	0	0.0012	0.0003	0.0003	0.0002	0.0001	0	0	0	0.0002	0	0	0	0	0	0	0	0.0002	0	0.0001	0	0	0	0	0	0	0.0001	0	0	0	0	0	0	0	0.0001	0	0
Granulicatella	0.0187	0.0189	0.0271	0.0437	0.0602	0.0536	0.0926	0.0571	0.0295	0.046	0.0649	0.0333	0.0506	0.0391	0.0667	0.0494	0.0507	0.0391	0.0446	0.0436	0.0271	0.0195	0.0194	0.0429	0.0511	0.0613	0.0534	0.0568	0.0477	0.0347	0.056	0.0543	0.0389	0.0325	0.0315	0.0156	0.0141	0.0198	0.0286	0.0326
Haemophilus	0.1435	0.1921	0.1645	0.0382	0.0892	0.0862	0.0528	0.0444	0.0926	0.1178	0.0913	0.1142	0.0358	0.0799	0.0685	0.0467	0.0694	0.1454	0.1707	0.1689	0.0417	0.0851	0.1069	0.0671	0.0946	0.1048	0.1076	0.0884	0.0833	0.1062	0.136	0.2391	0.0465	0.0465	0.0306	0.0264	0.0804	0.1034	0.0794	0.1069
Herbaspirillum	0	0	0	0	0	0	0	0	0	0.0077	0	0	0	0	0	0	0	0	0	0	0	0	0	0	0	0	0	0.0035	0	0	0	0	0.0019	0	0	0	0	0	0	0
Hoeflea	0	0	0	0	0	0	0	0	0	0	0	0	0	0	0	0	0	0	0	0	0	0	0	0	0	0	0	0	0	0	0.0001	0.0001	0	0	0	0	0	0	0	0
Johnsonella	0	0	0	0	0	0	0	0	0	0	0	0	0	0	0	0	0	0	0	0	0	0	0	0	0	0	0	0	0	0	0	0	0.0001	0.0001	0	0	0	0	0	0
Kingella	0.0003	0.0008	0.0003	0	0.0004	0.0007	0.0002	0.0001	0	0	0	0	0.0028	0.007	0.0002	0.0002	0.0029	0.0067	0.0046	0.0001	0.0007	0.001	0.001	0.0002	0.0034	0.0014	0.0013	0.0007	0.0005	0.0012	0.0008	0.0004	0.0014	0.0009	0.0026	0.0001	0.0023	0.0008	0.0017	0.0002
Lachnoanaerobaculum	0.0014	0.0008	0.0014	0.0105	0.0021	0.0014	0.0055	0.0126	0.0021	0.0007	0.0012	0.0019	0.0016	0.0007	0.0015	0.0039	0.0035	0.001	0.0008	0.003	0.0045	0.0019	0.0023	0.0084	0.0006	0.0003	0.0003	0.001	0.001	0.0009	0.0012	0.0027	0.001	0.0007	0.0004	0.0021	0.0004	0.0013	0.001	0.0031
Lachnospiraceae	0.0011	0.0007	0.0002	0.0051	0	0	0	0.0001	0.001	0.0005	0.0016	0.001	0	0	0	0.0001	0	0	0	0	0.0032	0.0009	0.0011	0.0024	0	0	0	0	0	0	0.0001	0	0.0002	0.0007	0.0001	0.0034	0.0007	0.0017	0.001	0.0017
Lactobacillus	0	0	0	0	0	0	0	0	0	0	0	0	0	0	0.0001	0	0	0	0	0	0	0	0	0	0	0	0	0	0	0	0	0	0	0.0002	0.0001	0	0	0	0	0
Lautropia	0.0106	0.0088	0.0085	0.0002	0.0048	0.0019	0.0039	0.0007	0.0028	0.0014	0.0084	0.001	0.0027	0.0018	0.0029	0.0002	0.0181	0.0061	0.0116	0.0001	0.001	0.0017	0.0015	0.0012	0.0103	0.0061	0.0026	0.0004	0.0046	0.0016	0.0083	0	0.0088	0.0039	0.0148	0.001	0.0027	0.0013	0.0058	0.0002
Leptotrichia	0.0033	0.0027	0.0016	0.0005	0.0077	0.0059	0.0072	0.0026	0.0017	0.0014	0.001	0.0025	0.0086	0.0083	0.0047	0.0269	0.014	0.006	0.0033	0.0004	0.0213	0.0114	0.0123	0.0137	0.0053	0.003	0.0031	0.0049	0.0055	0.0025	0.0014	0.0009	0.0092	0.0101	0.017	0.0124	0.0073	0.0055	0.0055	0.0163
Megasphaera	0	0	0	0	0.0023	0.0051	0.0081	0.0074	0	0	0	0	0.0015	0.001	0.0016	0.0009	0.0005	0.0002	0.0001	0	0.0023	0.0014	0.0007	0.0004	0.0006	0.0008	0.0006	0.0003	0.0002	0	0	0	0.0011	0.0017	0.0037	0.0051	0	0.0002	0	0
Mitsuokella	0	0	0	0	0	0	0	0	0	0	0	0	0	0	0	0	0	0	0	0	0	0	0	0	0	0	0	0	0	0	0	0	0	0	0.0001	0.0001	0	0	0	0
Mogibacterium	0	0	0	0	0	0	0.0001	0	0	0	0	0	0	0.0001	0.0001	0	0	0	0	0	0	0.0001	0	0.0001	0	0.0001	0	0	0	0.0001	0.0001	0	0	0.0001	0	0	0	0	0	0.0002
Mycoplasma	0	0	0	0	0	0.0001	0	0	0	0	0	0	0	0	0.0002	0.0001	0	0	0	0	0	0	0	0	0.0001	0	0	0	0	0	0	0	0	0	0	0	0	0.0005	0.0002	0
Neisseria	0.286	0.2779	0.2873	0.2644	0.1819	0.1326	0.0663	0.0442	0.3336	0.2346	0.1872	0.3565	0.1666	0.1971	0.2022	0.2663	0.2152	0.2726	0.2349	0.4684	0.0698	0.1852	0.1988	0.2359	0.2207	0.1661	0.1841	0.2534	0.1641	0.1147	0.1185	0.1739	0.1081	0.0459	0.0655	0.1002	0.38	0.2513	0.2655	0.2329
Olsenella	0	0	0	0	0	0	0	0	0	0	0	0	0	0	0	0	0	0	0	0	0	0	0	0	0	0	0	0	0	0	0	0	0.0001	0	0	0	0	0	0	0
Oribacterium	0.0013	0.0006	0.001	0.0041	0.0019	0.0013	0.0043	0.0034	0.0025	0.0018	0.0073	0.0044	0.005	0.0008	0.0032	0.0079	0.0046	0.001	0.0015	0.0023	0.0091	0.002	0.0032	0.0038	0.0014	0.0006	0.0014	0.0011	0.0049	0.0037	0.0074	0.0061	0.0015	0.002	0.0041	0.0021	0.0002	0.0017	0.001	0.0022
Ottowia	0.0003	0.0006	0	0	0.0001	0	0	0	0.0001	0	0	0	0.0004	0	0	0	0	0	0	0	0.0001	0	0.0003	0.0001	0.0002	0	0	0	0	0	0	0	0.0003	0.0001	0.0001	0.0001	0	0	0	0
Parvimonas	0	0	0	0	0.0002	0	0.0001	0	0	0	0	0	0.0002	0	0.0002	0	0	0	0	0	0.0005	0.0003	0.0001	0	0	0	0	0	0.0001	0	0	0	0.0009	0.0005	0.0007	0.0003	0.0001	0.0003	0.0003	0
Peptidiphaga	0.0003	0.0015	0.0001	0	0	0	0	0	0.0001	0.0001	0.0001	0	0.0001	0.0007	0	0.0001	0	0	0	0	0	0	0	0	0	0	0.0002	0	0	0	0	0	0.0005	0	0.0001	0.0001	0.0001	0	0.0001	0
Peptoanaerobacter	0	0	0	0	0	0	0	0	0	0	0	0	0	0	0	0	0	0	0	0	0.0001	0	0	0	0	0	0	0	0	0	0	0	0	0	0	0	0	0	0	0
Peptococcus	0.0004	0.0003	0.0001	0.0001	0	0.0003	0	0.0001	0.001	0.0004	0	0.0008	0.0002	0	0	0.0003	0	0	0	0	0.0001	0.0016	0.0004	0.0011	0.0002	0.0001	0.0002	0.0001	0.0003	0.0001	0	0	0	0	0	0	0.0007	0.0001	0.0001	0.0006
Peptostreptococcaceae	0.0011	0.0003	0.0006	0.0032	0.0007	0.001	0.0027	0.0006	0.0031	0.0011	0.005	0.0027	0.0029	0.0023	0.0043	0.0046	0.0013	0.0002	0.0002	0.0013	0.0041	0.0019	0.0017	0.0017	0.0022	0.0017	0.0023	0.0014	0.0011	0.0017	0.0016	0.0017	0.0018	0.0008	0.0029	0.0034	0.0012	0.003	0.0013	0.0018
Peptostreptococcus	0.001	0.0001	0.0003	0.0003	0.0002	0.0004	0.0001	0	0.0016	0.003	0.001	0.0008	0.0025	0.0012	0.0003	0.0007	0.001	0.0003	0.0001	0	0.0034	0.0031	0.0004	0.0023	0.0003	0.0009	0.0006	0.0002	0.0015	0.0011	0.0002	0.001	0.0008	0.0015	0.0004	0.0013	0.0003	0.0009	0.0003	0.0017
Porphyromonas	0.0416	0.0345	0.035	0.0694	0.0372	0.0652	0.0316	0.008	0.0534	0.0388	0.0827	0.0838	0.0145	0.0178	0.0222	0.0125	0.0248	0.0367	0.0393	0.0356	0.0469	0.0247	0.0266	0.0161	0.0313	0.0473	0.0517	0.0582	0.034	0.0325	0.0291	0.0462	0.0095	0.0147	0.0206	0.0021	0.1012	0.0974	0.1106	0.1554
Prevotella	0.0342	0.0213	0.0375	0.0602	0.103	0.1303	0.1936	0.1687	0.0439	0.013	0.0357	0.0373	0.1196	0.0904	0.1038	0.1791	0.0853	0.0374	0.0189	0.0243	0.1043	0.0795	0.0863	0.0566	0.1533	0.0802	0.1237	0.0585	0.1104	0.1105	0.0799	0.0675	0.1187	0.1076	0.2799	0.3581	0.0279	0.0578	0.0434	0.0265
Propionibacterium	0	0	0	0	0	0	0	0	0	0	0	0	0	0	0	0	0	0	0.0001	0	0	0	0	0	0	0	0	0	0	0	0	0	0	0	0	0	0	0	0	0
Pseudomonas	0	0	0	0	0	0	0	0	0	0	0	0	0	0	0	0	0	0	0	0	0	0	0	0	0	0	0	0	0	0	0	0	0	0	0	0	0.0001	0	0	0
Pseudopropionibacterium	0.0013	0.0035	0.0015	0	0.0005	0.0004	0.0002	0.0004	0.0001	0.0002	0.0003	0	0.0012	0.0013	0.0008	0	0.0005	0	0.0006	0	0.0001	0.0005	0.0003	0	0.0052	0.0032	0.0014	0.0004	0	0.0001	0.0001	0	0.0009	0.0003	0.0007	0.0001	0.0039	0.0021	0.0035	0.0002
Ralstonia	0	0	0	0	0	0.0019	0	0	0	0	0	0	0	0.0044	0	0	0	0	0	0	0	0	0	0.0028	0	0	0	0	0	0	0	0.002	0	0	0	0	0	0	0	0
Rothia	0.0439	0.0401	0.0542	0.1137	0.043	0.0641	0.0495	0.0454	0.0369	0.0586	0.0705	0.0167	0.0202	0.034	0.037	0.0248	0.0444	0.0495	0.059	0.0262	0.0455	0.0467	0.0306	0.0603	0.031	0.1012	0.0638	0.1167	0.0537	0.0586	0.0477	0.0511	0.0176	0.0393	0.0232	0.0486	0.0206	0.0206	0.0248	0.0293
Ruminococcaceae	0.0004	0.0002	0.0005	0.0009	0.0002	0	0.0004	0	0.0006	0.0001	0.0003	0	0.0031	0.0013	0.0027	0.0049	0.0004	0.0002	0.0004	0	0.0083	0.0027	0.0019	0.0024	0.0008	0.0003	0.0005	0.0003	0.0006	0.0005	0.0003	0.0001	0.001	0.0007	0.002	0.0001	0.0012	0.0017	0.0026	0.0005
Ruminococcus	0	0	0	0	0	0	0	0	0	0	0	0	0	0	0	0	0	0	0	0	0	0	0	0	0	0	0	0	0	0	0	0	0	0	0	0	0.0001	0	0	0
Saccharibacteria	0.003	0.0006	0.0011	0.0026	0.0028	0.0029	0.0033	0.0009	0.0059	0.0026	0.0042	0.0011	0.0027	0.0012	0.0018	0.0026	0.002	0.0008	0.0014	0.0009	0.0114	0.0059	0.0052	0.0049	0.007	0.0047	0.0061	0.0056	0.0087	0.0092	0.0029	0.0026	0.0018	0.0013	0.0054	0.0018	0.0031	0.0041	0.0038	0.0016
Scardovia	0	0	0	0	0	0	0	0	0	0	0	0	0	0	0	0	0	0	0	0	0	0	0	0	0	0	0	0	0	0.0001	0	0	0	0	0	0	0	0	0	0
Selenomonas	0.0001	0.0001	0.0003	0	0.0002	0.0002	0.0003	0.001	0.0003	0.0001	0.0003	0	0.0003	0.0001	0	0	0.0005	0	0	0	0.0008	0.0002	0.0005	0.0002	0	0	0	0	0	0.0001	0.0002	0	0.0007	0.0007	0.0014	0.0002	0.0002	0.0006	0	0
Shuttleworthia	0	0	0	0	0	0	0	0	0	0	0	0	0	0	0	0	0	0	0	0	0	0	0	0	0	0	0	0	0	0	0.0001	0	0	0.0003	0.0001	0	0	0	0	0
Simonsiella	0	0	0	0	0	0	0	0	0	0	0	0	0	0	0	0	0	0	0	0	0	0	0	0	0	0	0	0	0	0	0	0	0	0	0	0	0.003	0.0019	0.0006	0.0002
Slackia	0	0	0	0	0	0	0	0	0	0	0	0	0	0	0	0	0	0	0	0	0	0.0001	0	0	0	0	0	0	0	0	0	0	0	0	0	0	0	0.0001	0	0
Solobacterium	0.0001	0.0001	0.0006	0.0045	0.0009	0.0016	0.0044	0.0025	0.0017	0.0007	0.0036	0.002	0.0036	0.0032	0.004	0.0098	0.0023	0.0009	0.0005	0.0012	0.0089	0.0023	0.0021	0.0026	0.0013	0.0015	0.0017	0.0029	0.001	0.001	0.0012	0.0011	0.001	0.001	0.0027	0.0022	0.0002	0.0014	0.0011	0.0018
Sphingomonas	0	0	0	0	0.0001	0.0002	0	0	0	0	0	0	0.0001	0	0.0001	0.0002	0.0003	0	0.0001	0.0002	0	0	0	0.001	0	0	0.0002	0.0004	0	0	0.0001	0.0002	0	0	0	0	0	0	0	0
Staphylococcus	0	0	0	0	0	0	0	0	0	0	0	0	0	0.0003	0	0	0	0	0	0	0	0.0001	0	0	0	0	0	0	0	0	0	0	0	0	0.0001	0	0	0	0	0
Stomatobaculum	0.0006	0.0005	0.0017	0.0045	0.0005	0.0004	0.0019	0.0035	0.0002	0.0002	0.0001	0.0001	0.0005	0.0004	0.0006	0.0007	0.0005	0.0002	0.0001	0.0001	0.0009	0.0007	0.0009	0.0022	0.0021	0.0009	0.0012	0.0017	0.0009	0.0023	0.0024	0.0011	0.0013	0.0011	0.0021	0.0032	0.0001	0.0009	0.0007	0.0017
Streptococcus	0.1704	0.166	0.1358	0.077	0.2345	0.2158	0.2387	0.3307	0.0813	0.2573	0.1766	0.041	0.2899	0.2322	0.235	0.1017	0.2716	0.2565	0.2527	0.0884	0.3304	0.2052	0.2054	0.166	0.1544	0.213	0.1595	0.1518	0.2086	0.2542	0.3044	0.1183	0.3022	0.3476	0.2973	0.1905	0.1599	0.1791	0.1891	0.157
Tannerella	0	0.0002	0	0	0	0	0.0001	0	0	0	0	0.0001	0.0001	0	0.0001	0	0	0	0	0	0.0011	0.0005	0.0007	0.0005	0	0	0	0	0.0001	0.0001	0	0	0.0002	0.0001	0.0004	0.0001	0	0.0012	0.0004	0
Treponema	0.0001	0	0	0.0003	0.0001	0.0001	0	0	0.0001	0	0	0.0001	0	0.0001	0.0001	0	0	0	0	0	0	0.0006	0	0	0	0	0	0	0	0	0.0001	0	0.0014	0.0004	0.0004	0.0001	0.0015	0.0032	0.0003	0
Unclassified	0.0489	0.0396	0.0532	0.0771	0.0561	0.0401	0.0639	0.0582	0.063	0.0445	0.0682	0.0815	0.0473	0.0429	0.0563	0.0555	0.0338	0.0278	0.0373	0.0377	0.0654	0.0562	0.0584	0.0613	0.0382	0.0404	0.0414	0.0394	0.0403	0.0455	0.0424	0.0441	0.0579	0.0559	0.0542	0.0398	0.0431	0.046	0.0513	0.0488
Veillonella	0.0156	0.0101	0.0141	0.0296	0.0429	0.0589	0.0852	0.111	0.0207	0.0117	0.0203	0.0275	0.0385	0.0451	0.0524	0.0648	0.0189	0.0152	0.0178	0.0247	0.0411	0.0293	0.0442	0.0293	0.0347	0.0272	0.0485	0.0415	0.0471	0.0444	0.0429	0.0507	0.0753	0.0788	0.0732	0.1077	0.0094	0.0266	0.0273	0.0322
Veillonellaceae	0	0	0	0	0	0	0	0	0	0	0	0	0	0	0	0	0	0	0	0	0	0	0	0	0	0	0	0	0	0	0	0	0.0001	0	0.0001	0	0	0	0	0
