# Supplementary material for: Comparison of oral microbiome profiles in stimulated and unstimulated saliva, tongue, and mouth-rinsed water
Source: Sci Rep. 2019 Nov 6;9:16124. doi: 10.1038/s41598-019-52445-6 (PMC6834574; doi:10.1038/s41598-019-52445-6)
Supplement: Supplementary file 3 — Supplementary Table 4 [file 41598_2019_52445_MOESM3_ESM.xlsx]

## Sheet: species
	B01US	B01MW	B01SS	B01TC	B02US	B02MW	B02SS	B02TC	B03US	B03MW	B03SS	B03TC	B04US	B04MW	B04SS	B04TC	B05US	B05MW	B05SS	B05TC	B06US	B06MW	B06SS	B06TC	B07US	B07MW	B07SS	B07TC	B08US	B08MW	B08SS	B08TC	B09US	B09MW	B09SS	B09TC	B10US	B10MW	B10SS	B10TC
Abiotrophia defectiva	0.0002	0.0016	0.0021	0	0.002	0.0006	0.002	0.0004	0.0001	0.0006	0.0002	0	0.0002	0.0003	0.0002	0.0002	0	0	0	0	0	0	0	0	0	0	0	0	0	0	0	0	0.0001	0.0002	0.0005	0	0.0013	0.0009	0.002	0.0001
Absconditabacteria (SR1) [G-1] bacterium HMT 345	0.0006	0	0	0	0	0.0001	0	0	0.0018	0.0002	0.0007	0.001	0	0	0	0	0	0	0	0	0.0018	0.0021	0.002	0.0003	0	0	0	0	0	0.0001	0.0001	0	0	0	0	0	0.0005	0.0014	0.0011	0.0003
Absconditabacteria (SR1) [G-1] bacterium HMT 874	0.0025	0.0028	0.0002	0.0015	0.0034	0.0015	0.0008	0.0002	0.0017	0.0003	0.0005	0.0002	0.0016	0.0006	0.0002	0.0001	0	0	0	0	0.0041	0.0031	0.0021	0.0017	0.0002	0	0	0	0.0003	0.0001	0	0	0.0001	0.0001	0.0001	0	0	0.0004	0.0002	0
Absconditabacteria (SR1) [G-1] bacterium HMT 875	0.0129	0.0066	0.0057	0.008	0.0005	0.0002	0.0003	0	0.0118	0.0034	0.0107	0.0058	0.0008	0.0016	0.001	0.0011	0.001	0.0006	0.0017	0.0008	0.0047	0.0026	0.0029	0.0016	0.0003	0.0001	0.0003	0	0.0063	0.0063	0.0018	0.003	0	0	0	0	0.0029	0.0105	0.0046	0.0019
Actinomyces cardiffensis	0	0	0	0	0	0	0	0	0	0	0	0	0	0	0	0	0	0	0	0	0	0	0	0	0	0	0	0	0.0002	0	0	0	0	0	0	0	0	0	0	0
Actinomyces georgiae	0	0	0	0	0	0	0	0	0	0	0	0	0	0	0	0	0	0	0	0	0	0	0	0	0	0	0	0	0	0	0	0	0.0001	0.0001	0.0001	0	0	0	0	0
Actinomyces gerencseriae	0	0	0.0001	0	0	0	0	0	0	0	0	0	0	0	0	0	0	0	0	0	0	0	0	0	0	0	0	0.0001	0	0	0	0	0.0003	0	0.0003	0	0	0	0	0
Actinomyces graevenitzii	0	0	0	0	0.0001	0.0003	0	0	0.0015	0.0006	0.0022	0.0006	0.0041	0.0024	0.0017	0.0031	0.0025	0.0004	0.0002	0	0.0016	0.0025	0.002	0.0013	0.004	0.0065	0.0041	0.0074	0.002	0.0047	0.0022	0.0011	0	0	0	0	0.0005	0.0024	0.0019	0.002
Actinomyces johnsonii	0.0002	0.0001	0	0	0	0	0	0	0	0	0	0	0	0	0	0	0.0001	0	0	0	0	0	0	0	0	0	0	0	0	0	0	0	0	0	0	0.0001	0	0	0	0.0001
Actinomyces lingnae [Not Validly Published]	0	0.0001	0.0001	0.0004	0.0012	0.0025	0.0023	0.004	0.0002	0.0003	0.0001	0.0005	0.0006	0.0004	0.0009	0.0022	0.0008	0	0.0001	0.0005	0.004	0.0025	0.0021	0.0088	0.0013	0.0017	0.0016	0.0039	0.0005	0.0008	0.001	0.0018	0.0005	0.0003	0.0013	0.0035	0	0.0004	0.0003	0.0016
Actinomyces massiliensis	0.0001	0	0	0	0	0	0	0	0.0001	0.0001	0	0	0	0	0	0	0	0	0	0	0	0	0	0.0003	0	0	0	0	0.0001	0.0001	0.0001	0	0.0002	0.0004	0.0001	0	0.0001	0	0	0
Actinomyces meyeri	0	0	0	0	0	0.0001	0	0	0	0	0	0	0	0	0	0	0	0	0	0	0	0	0	0	0	0	0	0	0	0	0	0	0	0	0	0	0	0	0	0
Actinomyces naeslundii	0.0002	0.001	0	0	0	0	0	0	0.0001	0.0003	0	0	0	0.0002	0.0002	0	0.0003	0.0002	0.0002	0	0	0.0003	0.0001	0	0.0001	0.0003	0	0	0.0001	0	0	0	0.0005	0.0012	0.0001	0.0004	0.0001	0.0002	0.0001	0
Actinomyces odontolyticus	0.0027	0.0022	0.0036	0.0333	0.0089	0.0149	0.0132	0.0202	0.0066	0.0056	0.0155	0.0057	0.0061	0.0048	0.0031	0.0078	0.0094	0.003	0.0049	0.0065	0.025	0.0122	0.0109	0.0247	0.0033	0.0092	0.0081	0.0259	0.0073	0.009	0.0093	0.007	0.0018	0.0029	0.0043	0.0057	0.0015	0.004	0.0056	0.0196
Actinomyces oris	0	0	0	0	0	0	0	0	0.0001	0	0	0	0	0	0	0	0	0	0	0	0	0	0	0	0	0	0	0	0	0	0	0	0	0	0	0	0	0	0	0
Actinomyces sp. HMT 169	0.0005	0.0002	0.0003	0	0.0001	0.0003	0	0	0.0001	0.0003	0.0003	0	0	0	0	0	0.0001	0	0	0	0.0001	0.0027	0.0012	0.0003	0.0004	0.0005	0.0001	0	0.0014	0.0009	0.0004	0.0001	0.0022	0.0088	0.0008	0.0005	0.0004	0	0.0002	0
Actinomyces sp. HMT 170	0.0003	0.0005	0.0004	0	0	0	0	0	0.0002	0.0001	0	0	0	0	0	0	0.0013	0.0006	0.0004	0	0	0.0003	0.0001	0	0	0	0	0	0	0.0001	0	0	0.0003	0.0001	0.0001	0.0001	0	0	0	0
Actinomyces sp. HMT 171	0.0004	0.0002	0	0	0.0001	0.0001	0	0	0	0	0	0	0.0007	0.0013	0.0003	0	0.0008	0.0001	0	0	0.0001	0.001	0.0004	0.0001	0.0003	0.0003	0	0	0.0003	0.0002	0.0001	0	0	0.0006	0	0	0.0001	0	0	0
Actinomyces sp. HMT 172	0	0	0	0	0.0001	0.0001	0.0003	0.0004	0	0	0	0	0.0004	0.001	0.0005	0.0008	0.0032	0.0013	0.0013	0.003	0.002	0.0023	0.0015	0.0017	0.0014	0.002	0.0003	0.0008	0.0006	0.0049	0.0011	0.0003	0.0035	0.0031	0.0019	0.0048	0.0002	0.0006	0.0005	0.0007
Actinomyces sp. HMT 175	0	0	0	0	0	0	0	0	0	0	0	0	0	0	0	0	0.0005	0.0001	0	0	0	0	0	0	0	0	0	0	0	0	0	0	0.0002	0.0005	0	0	0	0	0	0
Actinomyces sp. HMT 178	0	0	0	0	0	0	0	0	0	0	0	0	0	0	0	0	0	0	0	0	0	0	0	0	0	0	0.0001	0.0001	0	0	0	0	0	0	0	0	0	0	0	0
Actinomyces sp. HMT 180	0.0004	0.0001	0	0.0011	0.0002	0.0002	0.0002	0	0.0017	0.0001	0.0017	0.001	0.0001	0	0	0.0001	0	0	0	0	0.0024	0.0005	0.0006	0.0004	0.0001	0.0002	0	0.0002	0.0003	0.001	0.0004	0	0.0005	0.0005	0.0001	0	0.0001	0.0016	0.0009	0.0014
Actinomyces sp. HMT 448	0	0	0	0	0	0	0.0001	0	0	0	0	0	0.0001	0	0	0	0	0	0	0	0	0	0	0	0	0	0	0	0	0	0	0	0.0002	0	0	0	0	0	0	0
Actinomyces sp. HMT 877	0.0001	0	0	0	0	0.0001	0	0	0	0	0	0	0	0	0	0	0	0	0	0	0	0	0	0	0	0	0	0	0	0	0	0	0	0	0.0001	0	0.0001	0	0	0
Actinomyces sp. HMT 896	0	0	0	0	0	0	0	0	0	0	0	0	0	0	0	0	0	0	0	0	0	0	0	0	0	0	0	0	0	0	0	0	0	0	0	0	0.0001	0	0.0001	0
Actinomyces sp. HMT 897	0	0	0	0	0	0	0	0	0	0	0	0	0	0	0	0	0	0	0	0	0	0	0	0	0	0	0	0	0	0	0	0	0.0002	0	0	0	0	0	0	0
Aggregatibacter aphrophilus	0.0006	0.0012	0.0003	0	0	0	0	0	0	0	0	0	0	0	0	0	0	0	0	0	0	0	0	0	0	0	0	0	0	0	0	0	0	0	0	0	0	0	0	0
Aggregatibacter paraphrophilus	0.0004	0.0023	0.0003	0	0.0145	0.0089	0.0016	0.0006	0.0033	0.0027	0.0024	0.0002	0	0	0	0	0.0004	0	0	0	0.0019	0.0136	0.0075	0.001	0	0	0	0	0.0001	0.0001	0.0001	0	0.0001	0.0006	0	0	0.0067	0.0026	0.0008	0
Aggregatibacter segnis	0.0007	0.0037	0.0003	0	0	0	0	0	0.0003	0.0002	0.0002	0	0	0	0	0	0	0	0	0	0	0	0	0	0	0	0	0	0	0	0	0	0	0	0	0	0.0018	0.001	0	0.0001
Aggregatibacter sp. HMT 458	0.0028	0.0065	0.0009	0	0.0005	0.0002	0	0	0	0	0	0	0	0	0	0	0.001	0.0013	0.0015	0	0	0.001	0.0004	0	0	0	0	0	0	0	0.0001	0	0.0051	0.0051	0.001	0.0004	0.0039	0.0009	0.0003	0
Aggregatibacter sp. HMT 512	0	0	0	0	0	0	0	0	0	0.0001	0	0	0	0	0	0	0.004	0.0059	0.0045	0	0.0003	0.0025	0.0008	0.0003	0	0	0	0	0	0	0	0	0	0	0	0	0	0	0	0
Aggregatibacter sp. HMT 898	0.0028	0.0128	0.0059	0.0001	0	0	0	0	0	0.0001	0	0	0	0.0002	0	0	0.0001	0	0.0003	0	0	0	0	0	0	0	0	0	0	0	0	0	0	0	0	0	0.0001	0.0003	0.0003	0
Aggregatibacter sp. HMT 949	0	0	0	0	0.0002	0.0001	0	0	0	0	0	0	0	0	0	0	0	0	0	0	0	0	0	0	0	0	0	0	0	0	0	0	0	0.0001	0.0001	0	0	0	0	0
Akkermansia muciniphila	0	0	0	0	0	0	0	0	0	0	0	0	0	0	0	0	0	0	0	0	0	0	0	0	0	0	0	0	0	0	0	0	0	0	0	0	0.0001	0	0	0
Alloprevotella rava	0	0	0	0	0.0004	0.0002	0.0001	0	0.0002	0	0	0	0.0008	0.0005	0	0	0	0	0	0	0	0.0001	0	0	0	0	0	0	0.0002	0.0003	0	0	0.0032	0.0032	0.0018	0.0088	0.0004	0.0014	0.0003	0
Alloprevotella sp. HMT 308	0.0001	0	0	0	0.0107	0.0268	0.0048	0.0274	0.0003	0	0.0002	0.0002	0.0018	0.0023	0.0006	0.0003	0.0062	0.0062	0.0011	0.0028	0.0001	0	0	0	0.0177	0.015	0.0192	0.0165	0.0039	0.0047	0.0009	0.002	0.0001	0.0003	0.0002	0.0011	0.0003	0	0.0002	0
Alloprevotella sp. HMT 473	0.0299	0.0368	0.0201	0.0088	0.0003	0.0001	0	0.0003	0.0182	0.0061	0.0073	0.0109	0.0192	0.01	0.0048	0.0011	0	0	0	0	0.0019	0.0051	0.0058	0.0008	0.0086	0.0033	0.0041	0.0014	0.039	0.0246	0.0051	0.0022	0.0873	0.1107	0.0035	0.0012	0.0054	0.0195	0.0041	0.0014
Alloprevotella sp. HMT 912	0	0	0	0	0.0001	0	0	0	0	0	0	0	0	0	0	0	0	0	0	0	0	0	0	0	0	0	0	0	0	0.0001	0	0	0	0	0	0	0	0	0	0
Alloprevotella sp. HMT 913	0	0	0	0	0	0	0	0	0	0	0	0	0	0	0	0	0	0	0	0	0	0	0	0	0	0	0	0	0	0	0	0	0	0	0	0	0.0013	0.0054	0.004	0.0009
Alloprevotella sp. HMT 914	0.0017	0.0021	0.0011	0.0029	0.0006	0.0013	0.0008	0.0014	0.0109	0.0046	0.006	0.0106	0.0033	0.0083	0.0088	0.0139	0.0001	0	0	0.0002	0.0001	0.0065	0.0024	0.0084	0.0004	0.0003	0.0009	0.0007	0.005	0.0072	0.0026	0.0086	0.0003	0.0002	0.0002	0.0003	0.0002	0	0.0001	0.0001
Alloprevotella tannerae	0.0005	0.0003	0	0	0.0002	0.0002	0	0	0.0086	0.0019	0.0027	0.0024	0	0	0	0	0	0	0	0	0.0093	0.0173	0.0054	0.0022	0.002	0.0021	0.0012	0.0003	0	0.0001	0	0	0.0007	0.0007	0.0007	0	0.001	0.0028	0.0011	0
Anaeroglobus geminatus	0	0	0	0	0	0	0	0	0	0	0	0	0	0	0	0	0	0	0	0	0	0	0	0	0	0	0	0	0.0001	0	0	0	0.0002	0	0.0001	0	0.0001	0	0	0
Atopobium parvulum	0	0	0	0.0003	0.0005	0.001	0.002	0.0023	0	0	0.0002	0.0001	0.0006	0.0006	0.0005	0.0007	0.0002	0.0001	0	0.0001	0.0019	0.0006	0.0004	0.0014	0.0002	0.0005	0.0002	0.0006	0.0001	0.0008	0.0005	0.0004	0	0.0007	0.0017	0.0018	0.0001	0.0001	0.0003	0.0003
Atopobium rimae	0	0	0	0	0	0	0	0	0	0	0	0	0	0	0	0	0	0	0	0	0	0	0	0	0	0	0	0	0	0	0	0	0	0.0004	0.0002	0	0.0001	0	0.0002	0
Atopobium sp. HMT 416	0	0	0	0	0	0	0	0	0	0	0	0	0	0	0	0	0	0	0	0	0	0	0	0	0	0	0	0	0	0	0.0002	0	0	0	0	0	0	0	0	0
Bacillus aerius	0	0	0	0	0	0	0	0	0	0	0	0	0	0	0	0	0	0	0	0	0	0	0	0	0	0.0001	0	0	0	0	0	0	0	0	0	0	0	0	0	0
Bacteroides dorei	0	0	0	0	0	0	0	0	0	0	0	0	0	0	0	0	0	0	0	0	0	0	0	0.0001	0	0	0	0	0	0	0	0	0	0	0	0	0	0	0	0
Bacteroides massiliensis	0	0	0	0	0	0	0	0	0	0	0	0	0	0	0	0	0	0	0	0	0	0	0	0	0	0	0	0	0	0	0	0	0	0	0	0	0.0001	0	0	0
Bacteroides plebeius	0	0	0	0	0	0	0	0	0	0	0	0	0	0	0	0	0	0	0	0	0	0	0	0.0001	0	0	0	0	0	0	0	0	0	0	0	0	0	0	0	0
Bacteroides vulgatus	0	0	0	0	0	0	0	0	0	0	0	0	0	0	0	0	0	0	0	0	0	0	0	0.0001	0	0	0	0	0	0	0	0	0	0	0	0	0	0	0	0
Bacteroidetes [G-3] bacterium HMT 365	0	0	0	0	0	0	0	0	0	0	0	0	0	0	0	0	0	0	0	0	0	0	0	0	0	0	0	0	0	0	0	0	0	0	0	0	0	0.0001	0	0
Bacteroidetes [G-5] bacterium HMT 511	0	0	0	0	0	0	0	0	0	0	0	0	0	0	0	0	0	0	0	0	0	0	0	0	0	0	0	0	0.0001	0	0	0	0	0	0	0	0	0	0	0
Bergeyella sp. HMT 206	0	0.0001	0	0	0	0	0	0	0.0002	0.001	0.0001	0	0.0444	0.0586	0.0128	0.0005	0	0	0	0	0.0068	0.0112	0.0074	0.0006	0	0	0	0	0	0	0	0	0	0	0	0	0	0	0	0
Bergeyella sp. HMT 322	0.0013	0.0027	0.0035	0.0018	0.0006	0.0009	0.0018	0.0007	0.0036	0.0036	0.0039	0.0044	0.0013	0.0016	0.0021	0.0012	0.0022	0.0015	0.0027	0.0036	0.0029	0.0016	0.0015	0.0015	0.0034	0.0008	0.0014	0.0004	0.0023	0.0014	0.0019	0.0022	0.0005	0.0004	0.0013	0.0003	0.0004	0.0008	0.0008	0.0011
Bergeyella sp. HMT 900	0	0	0	0	0	0	0	0	0	0	0	0	0	0	0	0	0	0	0	0	0	0	0	0	0	0	0	0	0	0	0	0	0.0001	0.0001	0	0	0	0	0	0
Bergeyella sp. HMT 931	0.0014	0.001	0.0007	0	0.0003	0.0005	0	0	0.0002	0.0013	0	0	0.0001	0.0007	0.0004	0	0.0002	0.0031	0.0001	0	0	0.0005	0.0003	0.0001	0.0003	0	0	0	0	0	0	0	0.0004	0.0002	0.0001	0	0.0007	0.0004	0	0.0001
Bifidobacterium adolescentis	0	0	0	0	0	0	0	0	0	0	0	0	0	0	0	0	0	0	0	0	0	0	0	0.0001	0	0	0	0	0	0	0	0	0	0	0	0	0	0	0	0
Bifidobacterium pseudocatenulatum	0	0	0	0	0	0	0	0	0	0	0	0	0	0	0	0	0	0	0	0	0	0	0	0	0	0	0	0	0	0	0	0	0	0	0	0	0.0001	0	0	0
Bulleidia extructa	0	0	0	0	0	0	0	0	0	0	0	0	0	0	0	0	0	0	0	0	0	0	0	0	0	0	0	0	0	0	0	0	0.0001	0	0.0001	0	0	0.0003	0	0
Butyrivibrio sp. HMT 455	0	0	0	0	0	0	0.0001	0	0	0	0.0001	0	0.0001	0	0	0	0	0	0	0	0	0	0	0	0	0	0	0	0	0	0	0	0.0003	0.0003	0.0017	0.0009	0	0.0002	0.0001	0
Campylobacter concisus	0.0001	0.0002	0	0.0005	0.0035	0.003	0.0011	0.0076	0.0013	0.0002	0.0003	0.0004	0.0017	0.0008	0.0007	0.0019	0.0006	0.0016	0.0006	0.0004	0.0007	0.0017	0.0004	0.0005	0.0011	0.0012	0.0003	0.0004	0.0018	0.0016	0.0013	0.003	0.0015	0.0017	0.0014	0.0064	0.0004	0.0003	0.0009	0.0006
Campylobacter gracilis	0.0001	0	0.0001	0	0.0002	0	0	0	0	0	0	0	0.0001	0.0001	0.0001	0	0	0	0	0	0	0	0	0	0	0	0	0	0	0	0	0	0.0005	0.0001	0.0003	0.0001	0.0002	0	0	0
Campylobacter showae	0.0005	0.0006	0.0002	0.0003	0.0001	0	0	0	0.0016	0.0002	0.0001	0.0012	0.0004	0	0.0001	0	0	0	0	0	0.0003	0.0013	0.0006	0.0006	0	0	0	0	0	0.0001	0.0001	0	0.0006	0	0	0	0.0001	0.0017	0.0001	0.0003
Campylobacter sp. HMT 044	0	0	0	0	0	0	0	0	0	0	0	0	0	0	0	0	0	0	0	0	0.0002	0.0002	0.0001	0	0	0	0	0	0	0.0004	0.0001	0	0	0	0	0	0	0.0003	0	0
Capnocytophaga gingivalis	0.0009	0.0011	0.0008	0.0001	0.0009	0.0006	0.0009	0.0002	0.0013	0.0008	0.0019	0.0004	0.0013	0.0004	0.0005	0.0001	0.0017	0.0008	0.0008	0	0.0024	0.0008	0.0012	0.0008	0.0018	0.0005	0.0004	0.0002	0.0001	0	0.0004	0	0.0004	0	0.0017	0.0001	0.0006	0.0007	0.0004	0
Capnocytophaga granulosa	0.0001	0.0004	0.0005	0	0.0013	0.0004	0.0001	0	0	0	0.0001	0	0.0004	0.0001	0.0006	0	0.0003	0.0003	0	0	0.0013	0.0011	0.0007	0.0005	0.0003	0.0006	0	0.0002	0	0	0	0	0.001	0.0002	0.0018	0.0002	0.0006	0.0001	0.0001	0
Capnocytophaga haemolytica	0.0001	0	0	0	0	0	0	0	0	0	0	0	0	0	0	0	0	0	0	0	0	0	0	0	0	0	0	0	0	0	0	0	0	0	0	0	0	0	0	0
Capnocytophaga leadbetteri	0.0041	0.0025	0.0012	0.0048	0.0033	0.0019	0.0016	0.0005	0.0096	0.0012	0.005	0.0038	0.0039	0.0023	0.003	0.0002	0.0007	0.0005	0.0002	0	0.0038	0.0029	0.0039	0.0025	0.0009	0.0005	0.0005	0.0001	0.0001	0	0	0	0.001	0.0001	0.0004	0.0001	0.0012	0.001	0.001	0.0001
Capnocytophaga sp. HMT 326	0.0002	0.0001	0.0001	0	0	0	0	0	0	0	0	0	0	0.0001	0.0001	0	0	0	0	0	0.0002	0	0	0	0	0	0	0	0	0	0	0	0	0.0001	0	0	0.0001	0	0	0
Capnocytophaga sp. HMT 332	0.001	0.0021	0.0002	0.0001	0	0	0	0	0.0003	0.0001	0.0003	0	0	0	0	0	0	0	0	0	0	0	0	0	0	0	0	0	0	0	0	0	0.0007	0	0.0002	0	0	0.0002	0	0
Capnocytophaga sp. HMT 335	0.0002	0.0003	0.0001	0	0	0	0	0	0	0	0	0	0	0	0	0	0	0	0	0	0	0	0	0	0	0	0	0	0	0	0	0	0.0001	0	0.0003	0	0.0001	0.0001	0	0
Capnocytophaga sp. HMT 336	0	0	0	0	0	0	0	0	0	0	0	0	0	0	0	0	0	0	0	0	0	0	0	0	0	0	0	0	0	0	0	0	0	0	0.0001	0	0	0	0	0
Capnocytophaga sp. HMT 380	0	0.0001	0	0	0.0001	0	0	0	0	0	0	0	0	0	0	0	0	0	0	0	0	0	0	0	0	0	0	0	0	0	0	0	0	0	0	0	0	0	0	0
Capnocytophaga sp. HMT 863	0	0	0	0	0	0	0	0	0.0001	0	0	0	0	0	0	0	0	0	0	0	0	0.0001	0	0.0001	0	0	0	0	0	0	0	0	0	0	0	0	0	0	0	0
Capnocytophaga sp. HMT 901	0	0	0	0	0	0	0	0	0	0	0	0	0	0	0	0	0	0	0	0	0	0	0	0	0	0	0	0	0	0	0	0	0	0	0	0	0.0001	0.0016	0	0
Capnocytophaga sputigena	0.0036	0.0052	0.0036	0.003	0.0014	0.0011	0.0001	0.0001	0.0023	0.0013	0.0027	0.0005	0.0042	0.0038	0.0022	0.0003	0.0083	0.0035	0.0048	0.0002	0.0016	0.0007	0.0008	0.0008	0.0024	0.001	0.0005	0.0001	0.0001	0	0.0001	0.0001	0.0012	0.0003	0.0008	0	0.0012	0.0011	0.002	0.0005
Cardiobacterium hominis	0.0009	0.0031	0.0015	0	0.0017	0.0016	0.0006	0	0.0001	0.0001	0.0001	0	0.0006	0.0011	0.0002	0	0.0003	0.0005	0.0004	0	0.0003	0.0006	0.0002	0	0.0017	0.0011	0.0009	0	0.0002	0.0001	0.0002	0	0.0011	0.0002	0.0002	0	0.0002	0	0.0004	0
Cardiobacterium valvarum	0.0003	0.0048	0.0007	0	0	0	0	0	0	0	0	0	0	0	0	0	0	0	0	0	0.0002	0.0005	0.0005	0	0.0001	0	0	0	0	0	0	0	0.0002	0	0.0002	0	0.0002	0	0	0
Catonella morbi	0.0005	0.0001	0	0.0004	0	0	0	0	0.0009	0.0008	0.0002	0.0003	0.0004	0.0002	0.0002	0.0004	0.0001	0.0001	0	0.0002	0.0009	0.0015	0.0005	0.001	0.0003	0.0006	0.0002	0.0006	0.0004	0.0006	0	0.0005	0.0003	0.0002	0	0.0005	0.0005	0.0003	0.0001	0.0004
Catonella sp. HMT 451	0	0	0	0	0	0	0	0	0	0	0	0	0	0	0	0	0	0	0	0	0	0	0	0	0	0	0	0	0	0	0	0	0	0	0.0001	0	0.0001	0.0002	0	0
Corynebacterium durum	0.0007	0.0009	0.0003	0	0.0006	0.0005	0.0003	0.0002	0.0001	0.0006	0.0005	0	0.0005	0.0014	0.0004	0	0.0015	0.0014	0.0012	0.0001	0.0004	0.0019	0.0013	0.0001	0.001	0.0012	0.0003	0	0.0009	0.0005	0.0008	0	0.0036	0.0026	0.0008	0.0004	0.0015	0.0006	0.001	0
Corynebacterium matruchotii	0	0	0	0	0.0002	0.0001	0	0	0	0	0	0	0	0	0	0	0.0001	0	0	0	0	0	0	0	0	0	0	0	0	0	0	0	0.0005	0.0003	0.0003	0.0002	0.0007	0	0.0001	0
Corynebacterium propinquum	0	0	0	0	0	0	0	0	0	0	0	0	0	0	0	0	0.0001	0	0	0	0	0	0	0	0	0	0	0	0	0	0	0	0	0	0	0	0	0	0	0
Corynebacterium tuberculostearicum	0	0	0	0	0	0	0	0	0	0	0	0	0	0	0	0	0	0	0	0	0	0	0	0	0	0	0	0	0	0	0	0	0	0	0	0	0.0001	0	0	0
Cryptobacterium curtum	0	0	0	0	0	0	0	0	0	0	0	0	0	0	0	0	0	0	0	0	0	0	0	0	0	0	0	0	0	0	0	0	0	0	0.0001	0	0	0	0	0
Dialister invisus	0	0	0.0001	0	0	0	0	0	0	0	0	0	0	0	0.0001	0	0	0	0	0	0	0	0.0001	0	0	0	0	0	0.0001	0	0	0	0.0003	0.0001	0.0005	0	0.0002	0.0003	0.0004	0
Dialister pneumosintes	0	0	0	0	0	0	0	0	0	0	0	0	0	0	0	0	0	0	0	0	0.0001	0.0002	0	0	0	0	0	0	0	0	0	0	0.0004	0.0001	0.0002	0	0.0003	0.0003	0.0002	0
Eikenella corrodens	0.0005	0.002	0.0002	0	0.0012	0.0002	0.0003	0	0.0016	0.0011	0.0007	0.0002	0.0006	0.0002	0.0001	0	0.0001	0	0	0	0.0004	0.0001	0.0004	0.0001	0.0012	0.0002	0.0002	0.0001	0.0001	0	0	0	0.0009	0.0002	0.0001	0.0002	0.0009	0.0001	0.0005	0
Erysipelotrichaceae [G-1] bacterium HMT 905	0	0	0	0	0	0	0	0	0	0	0	0	0	0	0	0	0	0	0	0	0	0	0	0	0	0	0	0	0	0	0	0	0	0	0	0	0	0.0001	0	0
Eubacterium hadrum	0	0	0	0	0	0	0	0	0	0	0	0	0	0	0	0	0	0	0	0	0	0	0	0.0001	0	0	0	0	0	0	0	0	0	0	0	0	0	0	0	0
Eubacterium yurii subsp. margaretiae	0	0	0	0	0	0	0	0	0	0	0	0	0	0	0	0	0	0.0001	0	0	0	0	0.0002	0	0	0	0	0	0	0	0	0	0	0.0001	0.0001	0	0	0	0	0
Filifactor alocis	0	0	0	0	0	0	0	0	0	0	0	0	0	0	0	0	0	0	0	0	0	0	0	0	0	0	0	0	0	0.0003	0	0	0.0002	0.0002	0.0002	0	0	0.0003	0	0
Fretibacterium sp. HMT 360	0	0	0	0	0	0	0	0	0	0	0	0	0	0	0	0	0	0	0	0	0	0	0	0	0	0	0	0	0	0	0	0	0.0007	0	0	0	0	0	0	0
Fusobacterium canifelinum	0.0001	0	0	0	0	0	0	0	0	0	0	0	0.0002	0	0	0	0	0	0	0	0	0	0	0	0	0	0	0	0	0	0	0	0	0	0	0	0	0	0	0
Fusobacterium hwasookii	0.0001	0	0	0	0.0013	0.0003	0.0006	0.0002	0.0001	0	0.0001	0.0001	0.0002	0.0002	0	0	0	0	0	0	0	0	0	0	0	0	0	0	0	0	0	0	0	0	0	0	0.0007	0.0003	0.0014	0.0002
Fusobacterium nucleatum subsp. animalis	0.0002	0	0.0002	0	0	0.0001	0	0	0	0.0001	0.0001	0	0.0002	0.0003	0	0	0	0	0	0	0	0	0	0	0	0.0001	0	0	0.0001	0.0001	0.0001	0	0.0023	0.0005	0.0015	0.0001	0.0007	0.0011	0.0008	0.0001
Fusobacterium nucleatum subsp. nucleatum	0	0	0	0	0	0	0	0	0	0	0	0	0	0	0	0	0	0	0	0	0	0	0	0	0	0	0	0	0	0	0	0	0	0	0	0	0	0.0005	0.0001	0
Fusobacterium nucleatum subsp. polymorphum	0.0014	0.0021	0.0013	0	0	0	0.0001	0	0.0003	0.0002	0.0005	0	0.0009	0.0009	0.0003	0	0.001	0.0006	0.0007	0.0001	0.0004	0.0023	0.0014	0.0003	0.0006	0.0003	0.0001	0.0002	0.0021	0.0005	0.0002	0.0002	0.0022	0.0005	0.0008	0.0002	0.0004	0.001	0.0007	0
Fusobacterium nucleatum subsp. vincentii	0.0005	0.0004	0	0	0	0.0001	0	0	0	0	0	0	0.0004	0.0001	0	0	0	0	0	0	0	0.0001	0.0001	0	0	0	0	0	0.0002	0.0002	0.0001	0	0.0071	0.0013	0.0006	0.0001	0.0028	0.001	0.0002	0
Fusobacterium periodonticum	0.0346	0.0143	0.0626	0.0673	0.0169	0.0103	0.01	0.0044	0.0671	0.0136	0.0285	0.0938	0.0202	0.0142	0.0169	0.0485	0.019	0.0077	0.02	0.0422	0.0108	0.0394	0.065	0.0722	0.0221	0.009	0.0428	0.0204	0.0339	0.0263	0.0314	0.0572	0.0042	0.0027	0.0021	0.0044	0.0273	0.0295	0.039	0.0668
Fusobacterium sp. HMT 203	0.0001	0	0	0	0.0011	0.0002	0	0	0	0	0	0	0	0	0	0	0	0	0	0	0	0	0	0	0	0	0	0	0	0	0	0	0.0001	0.0001	0	0	0.0024	0.0003	0.0001	0
Fusobacterium sp. HMT 204	0.0004	0.0002	0.0001	0	0	0	0	0	0	0	0	0	0	0	0	0	0	0	0	0	0	0	0	0	0	0	0	0	0	0	0	0	0	0	0	0	0.0003	0	0.0001	0
Fusobacterium sp. HMT 248	0.0029	0.002	0.0006	0	0	0	0	0	0	0	0	0	0.0001	0.0003	0	0	0	0	0	0	0	0	0	0	0	0	0	0	0	0	0	0	0	0	0	0	0	0	0	0
Fusobacterium sp. HMT 370	0	0	0	0	0	0	0	0	0	0	0	0	0	0	0	0	0	0	0	0	0	0	0	0	0	0	0	0	0	0	0	0	0	0	0	0	0.0001	0.0015	0	0
Gemella haemolysans	0.004	0.0054	0.0052	0	0.0128	0.0082	0.0057	0.0005	0.005	0.0431	0.0078	0.0003	0.0109	0.0091	0.0103	0.0006	0.0114	0.0201	0.0084	0	0.0069	0.0084	0.006	0.001	0.0326	0.0329	0.0175	0.0052	0.0078	0.0123	0.0096	0.0002	0.01	0.0072	0.004	0.0004	0.008	0.0069	0.0062	0.0007
Gemella morbillorum	0.0117	0.011	0.0099	0.0005	0.0061	0.0046	0.0045	0.0005	0.0033	0.0196	0.0042	0.0002	0.0045	0.0036	0.0056	0.0001	0.0038	0.0053	0.0034	0	0.0085	0.0081	0.0048	0.0024	0.0101	0.0108	0.0067	0.0021	0.0039	0.0055	0.0023	0	0.0049	0.0051	0.0015	0.0001	0.004	0.0035	0.0049	0.0005
Gemella sanguinis	0.0054	0.0015	0.0037	0.0101	0.0031	0.0046	0.0047	0.0024	0.0044	0.003	0.0085	0.0036	0.0057	0.0061	0.0053	0.0045	0.005	0.0047	0.0056	0.0038	0.0084	0.0096	0.0087	0.0103	0.011	0.0107	0.0139	0.008	0.0083	0.0069	0.0065	0.0071	0.0035	0.0048	0.0026	0.003	0.0075	0.012	0.014	0.0182
Gracilibacteria (GN02) [G-1] bacterium HMT 872	0	0	0	0	0	0	0	0	0	0	0	0	0.0001	0	0	0	0	0	0	0	0.0001	0	0.0001	0	0	0	0	0	0	0.0001	0	0	0	0	0	0	0	0.0001	0	0
Gracilibacteria (GN02) [G-2] bacterium HMT 873	0	0	0	0	0.0011	0.0003	0.0003	0.0002	0	0	0	0	0	0	0	0	0	0	0	0	0	0	0	0	0	0	0	0	0	0	0	0	0	0	0	0	0	0	0	0
Granulicatella adiacens	0.0082	0.0084	0.0148	0.0292	0.0245	0.0254	0.0531	0.0416	0.0214	0.0214	0.0469	0.0271	0.0218	0.0182	0.0326	0.0293	0.0331	0.0213	0.0301	0.0288	0.0202	0.0145	0.0139	0.0316	0.0235	0.0262	0.0275	0.0403	0.0172	0.0149	0.0273	0.0317	0.0097	0.0095	0.0154	0.0071	0.0094	0.0123	0.0173	0.0242
Granulicatella elegans	0.0051	0.0043	0.0046	0.0002	0.0249	0.0178	0.0195	0.0017	0.0004	0.0055	0.0016	0	0.0086	0.0042	0.0071	0.0005	0.002	0.0064	0.0011	0	0.0003	0.0003	0	0	0.0178	0.0229	0.0113	0.0033	0.0192	0.0102	0.0155	0.0004	0.0156	0.0108	0.0023	0.0004	0.0002	0.0005	0.0021	0.0003
Haemophilus haemolyticus	0.0022	0.0052	0.0013	0	0.0025	0.0027	0	0	0.0048	0.0309	0.0011	0	0.0003	0.0036	0.0006	0	0.0018	0.0087	0.0017	0	0.0004	0.0089	0.0007	0.0021	0.0012	0.0074	0.0003	0.0001	0.0028	0.003	0.0006	0.0006	0.0077	0.0088	0.0001	0.0002	0.0068	0.0155	0.0009	0.0004
Haemophilus parahaemolyticus	0.0159	0.0192	0.0095	0	0.0064	0.008	0.0003	0.0002	0.0005	0.0012	0.0003	0	0.0026	0.0041	0.0017	0	0.0022	0.0108	0.0047	0	0	0.0001	0.0004	0	0.0023	0.0085	0.0009	0.001	0.0006	0.0033	0.0008	0.0001	0.0018	0.001	0.0003	0	0.0001	0.0002	0	0
Haemophilus parainfluenzae	0.0802	0.0931	0.1205	0.0345	0.0647	0.0609	0.0484	0.0405	0.0735	0.0696	0.0819	0.1056	0.0221	0.0482	0.0542	0.0419	0.0391	0.0768	0.1093	0.1504	0.0377	0.0665	0.0932	0.0599	0.0804	0.0701	0.0983	0.0811	0.0661	0.0862	0.1221	0.2252	0.026	0.0244	0.0253	0.0239	0.0442	0.0647	0.0628	0.0852
Haemophilus paraphrohaemolyticus	0.006	0.0091	0.0026	0	0	0	0	0	0	0	0	0	0	0	0	0	0	0	0	0	0	0	0	0	0	0	0	0	0.0003	0.0008	0.0003	0	0	0	0	0	0.0005	0.0006	0	0
Haemophilus sp. HMT 036	0	0	0	0	0.0001	0	0	0	0	0.0001	0	0	0.0001	0.0003	0	0	0	0	0	0	0	0.0001	0.0001	0	0.0001	0.0001	0	0	0	0	0	0	0	0	0	0	0	0	0.0001	0
Haemophilus sp. HMT 908	0.0214	0.0458	0.0148	0	0.0072	0.0077	0.0001	0.0001	0.0003	0.0016	0	0	0.0036	0.0089	0.0025	0.0002	0.0005	0.0026	0.0003	0	0	0	0	0	0.0037	0.0111	0.0019	0.0009	0.0016	0.0038	0.0018	0.0001	0.002	0.004	0.0005	0.0002	0.0008	0.0008	0.0005	0
Haemophilus sputorum	0.0019	0.0014	0.0008	0	0.0006	0.0004	0.0003	0.0002	0.0031	0.0042	0.0012	0.0002	0.0009	0.0033	0.0022	0.0002	0.0147	0.0351	0.0351	0.0012	0.0009	0.0028	0.004	0.001	0.0002	0.0001	0.0002	0	0.0007	0.0008	0.0013	0.0001	0.0032	0.0021	0.0009	0.0002	0.0012	0.0004	0.0007	0.0001
Herbaspirillum aquaticum	0	0	0	0	0	0	0	0	0	0.0073	0	0	0	0	0	0	0	0	0	0	0	0	0	0	0	0	0	0.0035	0	0	0	0	0.0019	0	0	0	0	0	0	0
Johnsonella ignava	0	0	0	0	0	0	0	0	0	0	0	0	0	0	0	0	0	0	0	0	0	0	0	0	0	0	0	0	0	0	0	0	0.0001	0.0001	0	0	0	0	0	0
Kingella denitrificans	0.0001	0.0003	0.0001	0	0	0	0	0	0	0	0	0	0	0	0	0	0.0028	0.006	0.0041	0	0	0	0	0	0.0028	0.001	0.0008	0.0007	0	0	0	0	0.0007	0.0008	0.0015	0	0.0012	0.0006	0.0014	0.0002
Kingella kingae	0	0.0001	0	0	0.0001	0	0	0	0	0	0	0	0	0	0	0	0	0	0	0	0.0004	0	0	0	0	0	0	0	0	0.0001	0.0001	0	0	0	0	0	0	0	0	0
Kingella oralis	0	0	0	0	0.0002	0.0006	0.0001	0.0001	0	0	0	0	0.0022	0.0064	0.0002	0.0002	0	0.0002	0.0002	0	0.0003	0.0009	0.0008	0.0002	0.0003	0.0001	0.0001	0	0	0.0003	0.0006	0	0.0005	0.0001	0.0009	0.0001	0.0002	0	0.0001	0
Kingella sp. HMT 012	0.0002	0.0002	0.0001	0	0	0	0	0	0	0	0	0	0.0004	0.0002	0	0	0	0	0	0	0	0	0	0	0.0002	0.0001	0.0001	0	0	0	0	0	0.0002	0	0.0001	0	0.0009	0	0	0
Kingella sp. HMT 459	0	0	0	0	0	0	0	0	0	0	0	0	0	0	0	0	0	0	0	0	0	0	0	0	0	0.0001	0	0	0	0	0	0	0	0	0	0	0	0.0002	0.0002	0
Kingella sp. HMT 932	0	0	0	0	0.0001	0	0	0	0	0	0	0	0	0	0	0	0	0	0	0	0	0	0	0	0.0001	0.0001	0.0001	0	0.0005	0.0007	0	0.0004	0	0	0	0	0	0	0	0
Lachnoanaerobaculum orale	0	0	0	0	0.0007	0.0003	0.0016	0.0038	0	0	0	0	0.0005	0.0002	0.0002	0.0006	0.0004	0.0002	0	0	0	0	0	0	0.0001	0	0	0.0001	0.0001	0	0	0.0001	0.0003	0.0004	0.0002	0.0013	0	0	0	0
Lachnoanaerobaculum saburreum	0	0	0	0	0	0.0001	0.0001	0	0	0	0.0001	0	0	0	0	0	0	0	0	0	0	0	0	0	0	0	0	0	0	0	0	0	0	0	0.0001	0.0001	0	0.0001	0	0
Lachnoanaerobaculum umeaense	0.0003	0.0001	0	0.0008	0.0002	0	0.0001	0	0	0	0.0001	0	0.0002	0	0	0.0005	0	0	0	0	0.0003	0.0002	0	0.001	0	0	0	0	0	0.0001	0	0	0.0003	0.0001	0	0	0	0.0001	0	0.0004
Lachnospiraceae [G-2] bacterium HMT 088	0	0	0	0	0	0	0	0	0	0	0	0	0	0	0	0	0	0	0	0	0	0	0.0001	0.0001	0	0	0	0	0	0	0	0	0	0	0	0	0	0	0	0
Lachnospiraceae [G-2] bacterium HMT 096	0	0	0	0	0	0	0	0.0001	0	0	0	0.0002	0	0	0	0.0001	0	0	0	0	0	0	0	0	0	0	0	0	0	0	0	0	0.0001	0.0006	0.0001	0.0029	0	0	0	0
Lachnospiraceae [G-3] bacterium HMT 100	0.0007	0.0005	0.0001	0.0049	0	0	0	0	0.001	0.0004	0.0014	0.0008	0	0	0	0	0	0	0	0	0.0027	0.0008	0.0009	0.0021	0	0	0	0	0	0	0.0001	0	0.0001	0	0	0	0.0007	0.0015	0.0008	0.0017
Lactobacillus taiwanensis	0	0	0	0	0	0	0	0	0	0	0	0	0	0	0.0001	0	0	0	0	0	0	0	0	0	0	0	0	0	0	0	0	0	0	0.0001	0	0	0	0	0	0
Lautropia mirabilis	0.0101	0.008	0.0078	0.0002	0.0042	0.0017	0.0039	0.0007	0.0027	0.0013	0.0081	0.0008	0.0025	0.0018	0.0026	0.0001	0.017	0.0058	0.0106	0	0.001	0.0016	0.0015	0.0011	0.0095	0.0056	0.0021	0.0004	0.0045	0.0016	0.0076	0	0.0082	0.0038	0.0143	0.001	0.0023	0.0011	0.0055	0.0002
Leptotrichia buccalis	0	0	0	0	0	0	0	0	0	0	0	0	0	0	0	0	0	0	0	0	0	0	0	0	0	0	0	0	0	0	0	0	0.0002	0.0001	0	0.0001	0	0.0001	0	0
Leptotrichia goodfellowii	0.0001	0	0.0002	0	0	0	0	0	0	0	0	0	0	0	0	0	0	0	0	0	0	0	0	0.0001	0	0	0	0.0002	0	0	0	0	0.0001	0	0	0	0	0.0001	0	0
Leptotrichia hofstadii	0.0001	0	0	0	0.0002	0.0001	0.0001	0.0001	0	0.0001	0	0	0	0	0	0	0.0001	0	0	0	0	0.0002	0.0004	0.0001	0	0	0	0	0.0005	0.0001	0.0001	0	0.0017	0.0021	0.0031	0.0009	0	0	0.0001	0.0001
Leptotrichia hongkongensis	0.0007	0.0007	0.0007	0	0.0003	0.0001	0.0002	0	0	0.0001	0	0	0.0025	0.0026	0.0011	0.0009	0.0005	0.0004	0.0012	0	0.0003	0.0003	0.0007	0.0001	0.0004	0.0005	0.0002	0.0001	0.0021	0.0005	0.0007	0.0001	0.002	0.0011	0.0021	0.0003	0.0008	0.0006	0.0006	0
Leptotrichia sp. HMT 212	0.0006	0.0002	0	0.0001	0.0026	0.0011	0.0007	0.0002	0.0002	0.0003	0.0005	0.0003	0.0007	0.0007	0	0	0.0017	0.0009	0.0008	0	0	0	0	0	0.0003	0.0005	0.0001	0	0.0001	0.0001	0	0	0.0005	0.0001	0.0008	0.0001	0.0029	0.0003	0.0012	0.0002
Leptotrichia sp. HMT 215	0	0	0	0	0.0009	0.0008	0.0011	0.0001	0.0005	0.0004	0.0001	0.0003	0.0004	0.0007	0.0003	0.0042	0.002	0.0004	0.0004	0	0.0152	0.0083	0.008	0.0101	0.0023	0.001	0.0021	0.0029	0.002	0.0015	0.0005	0.0005	0	0	0	0	0.0021	0.0025	0.0026	0.0135
Leptotrichia sp. HMT 219	0.0001	0.0002	0	0	0	0	0	0	0	0	0	0	0.0001	0.0001	0.0002	0	0	0	0.0001	0	0	0	0	0	0	0	0	0	0	0	0	0	0.0001	0	0	0	0	0	0	0
Leptotrichia sp. HMT 221	0.0001	0	0	0.0002	0.0007	0.0008	0.0015	0.0006	0.0002	0	0	0.0004	0.0004	0.0002	0.0007	0.0011	0.0043	0.0017	0.0003	0.0001	0.0003	0.0004	0	0.0001	0.0003	0.0001	0	0	0.0001	0	0	0	0.0006	0.0007	0.0014	0.002	0	0.0001	0	0.0002
Leptotrichia sp. HMT 223	0	0.0001	0	0	0	0	0	0	0	0	0	0	0	0	0	0	0	0	0	0	0	0	0	0	0	0	0	0	0	0	0	0	0.0001	0.0001	0.0001	0.0001	0.0001	0.0001	0	0
Leptotrichia sp. HMT 225	0.0003	0.0001	0.0001	0	0	0	0	0	0	0.0002	0	0	0	0	0	0	0.0005	0.0002	0.0001	0	0	0	0	0	0	0	0	0	0	0	0	0	0	0	0	0	0.0001	0	0.0001	0
Leptotrichia sp. HMT 392	0.0002	0.0004	0.0001	0	0	0	0	0	0	0.0001	0.0001	0	0	0	0	0	0.0001	0.0002	0	0	0.0003	0.0005	0.0002	0.0001	0	0	0	0	0	0	0	0	0.0003	0.0001	0.0005	0.0002	0	0.0003	0	0.0001
Leptotrichia sp. HMT 417	0	0	0	0	0.0005	0.0007	0.0007	0.0005	0.0004	0	0.0001	0.001	0.0007	0.0001	0	0.0002	0.0013	0.0001	0	0	0	0	0	0	0	0.0002	0.0001	0	0.0003	0.0003	0	0.0002	0.0019	0.0035	0.0055	0.0053	0.0004	0.0008	0.0001	0.0007
Leptotrichia sp. HMT 498	0	0	0	0	0	0	0	0	0	0	0	0	0	0	0	0	0	0	0	0	0	0	0	0	0	0	0	0	0	0	0	0	0.0004	0.0001	0	0	0	0	0	0
Leptotrichia wadei	0	0	0	0	0	0	0	0	0	0	0	0	0	0	0	0	0	0	0	0	0	0	0	0	0	0	0	0	0	0	0	0.0001	0	0.0003	0	0.0001	0	0	0.0001	0
Megasphaera micronuciformis	0	0	0	0	0.0023	0.005	0.0074	0.0069	0	0	0	0	0.0015	0.001	0.0015	0.0008	0.0004	0.0002	0.0001	0	0.0021	0.0014	0.0007	0.0003	0.0005	0.0008	0.0005	0.0003	0.0001	0	0	0	0.001	0.0017	0.0035	0.0047	0	0.0002	0	0
Mogibacterium diversum	0	0	0	0	0	0	0.0001	0	0	0	0	0	0	0.0001	0.0001	0	0	0	0	0	0	0.0001	0	0.0001	0	0.0001	0	0	0	0.0001	0.0001	0	0	0.0001	0	0	0	0	0	0.0002
Mycoplasma faucium	0	0	0	0	0	0	0	0	0	0	0	0	0	0	0	0	0	0	0	0	0	0	0	0	0	0	0	0	0	0	0	0	0	0	0	0	0	0.0005	0	0
Mycoplasma orale	0	0	0	0	0	0.0001	0	0	0	0	0	0	0	0	0.0002	0.0001	0	0	0	0	0	0	0	0	0.0001	0	0	0	0	0	0	0	0	0	0	0	0	0	0.0002	0
Neisseria bacilliformis	0	0	0	0	0.0003	0.0004	0	0	0	0	0	0	0.001	0.0016	0.001	0.0003	0.0003	0.0002	0.0001	0	0.0005	0.0033	0.0043	0.0004	0.0021	0.0015	0.0006	0.0001	0	0	0	0	0	0.0002	0	0	0	0	0	0
Neisseria cinerea	0	0	0	0	0	0	0	0	0	0	0	0	0	0	0	0	0	0	0	0	0	0.0001	0	0	0	0	0	0	0.0001	0.0002	0	0	0	0	0	0	0	0	0	0
Neisseria elongata	0.0099	0.0399	0.0083	0	0.0075	0.0079	0.0012	0.0011	0.0024	0.0024	0.0016	0.0009	0.0019	0.0018	0.0011	0.0001	0.0102	0.0119	0.0094	0.0001	0.0013	0.0064	0.0031	0.0015	0.0095	0.0029	0.0009	0.0003	0.0021	0.0009	0.002	0.0003	0.0251	0.0071	0.0059	0.0007	0.0007	0.0006	0.0005	0
Neisseria flava	0.0209	0.0302	0.0475	0.0014	0.0578	0.0325	0.0104	0.0044	0.0069	0.0133	0.017	0.0008	0.0186	0.0226	0.0268	0.001	0.0236	0.035	0.0463	0	0.0024	0.0064	0.0056	0.0016	0.0265	0.0163	0.0024	0.0018	0.0467	0.0206	0.0308	0.0009	0.0042	0.0019	0.0019	0.0003	0.2548	0.086	0.0944	0.006
Neisseria flavescens	0.2335	0.1834	0.2134	0.2498	0.0793	0.0728	0.0438	0.0336	0.2737	0.2018	0.1505	0.3277	0.1232	0.1463	0.1478	0.2444	0.162	0.2087	0.1573	0.4481	0.0592	0.1472	0.164	0.2068	0.1405	0.1191	0.1656	0.24	0.0885	0.0761	0.0669	0.1623	0.0685	0.0333	0.0507	0.0924	0.0973	0.1503	0.1506	0.2117
Neisseria macacae	0	0	0	0.0001	0.0008	0.0004	0.0003	0.0001	0	0	0	0	0.001	0.0013	0.0023	0	0.0001	0.0003	0.0002	0	0	0	0.0001	0	0.0011	0.0018	0	0.0001	0.0004	0.0003	0.0002	0	0	0.0001	0.0004	0	0	0	0	0
Neisseria meningitidis	0.004	0.0061	0.0013	0.0001	0	0	0.0001	0	0	0	0	0	0.0009	0.0005	0.0001	0.0001	0	0	0	0	0	0.0033	0.0013	0.0004	0	0	0	0	0.0012	0.0006	0.0002	0.0001	0	0	0	0	0	0	0	0
Neisseria mucosa	0	0	0	0	0.0012	0.001	0.0003	0	0	0	0	0	0.0041	0.0045	0.0045	0.0002	0.0001	0.0002	0	0	0	0	0.0001	0	0.0051	0.0037	0.0006	0.0003	0.0002	0	0.0005	0.0001	0.0007	0.0004	0.0007	0	0	0	0	0
Neisseria oralis	0.0012	0.0035	0.0016	0	0.0005	0.0006	0	0.0001	0.0003	0.0003	0.0001	0.0001	0.0018	0.0018	0.0002	0.0002	0.0048	0.0023	0.0033	0.0002	0.0001	0	0	0	0.0002	0.0002	0	0	0.0004	0.0002	0.0001	0	0.001	0.0003	0.0001	0	0.0053	0.0009	0.0014	0
Neisseria perflava	0.0013	0.001	0.0003	0	0.0012	0.0011	0.0005	0.0006	0	0.0002	0.0003	0.0005	0.0006	0.001	0.0013	0.0013	0.0006	0.0007	0.0021	0.0009	0.001	0.0036	0.0029	0.005	0.0001	0	0.0001	0.0001	0.0004	0.0007	0.0004	0.0012	0.0006	0.0003	0.0007	0.001	0.0015	0.0028	0.0018	0.0023
Neisseria sicca	0	0	0	0	0.0194	0.009	0.0049	0.0014	0.0009	0.001	0.0001	0	0.0011	0.0003	0.0006	0	0.001	0.0012	0.0013	0	0	0.0003	0.0002	0.0001	0.0012	0.0005	0.0001	0	0.0145	0.008	0.0094	0.0007	0.0002	0	0	0	0.0001	0.0001	0	0
Neisseria sp. HMT 018	0.0011	0.0012	0.0002	0	0	0	0	0	0	0	0	0	0.0021	0.0014	0.0006	0.0001	0	0	0	0	0.0003	0.0004	0.0005	0.0001	0.0224	0.0124	0.0067	0.0016	0	0	0	0	0	0	0	0	0.0004	0	0	0
Neisseria sp. HMT 020	0.0007	0.0012	0.0002	0	0	0	0	0	0.0002	0.0004	0.0011	0.0001	0.0013	0.0009	0.0003	0.0001	0	0	0	0	0	0	0	0	0	0	0	0	0	0	0	0	0.0001	0	0	0	0	0	0	0
Neisseria sp. HMT 499	0	0	0	0	0	0	0	0	0	0	0	0	0	0	0	0	0	0	0	0	0	0	0	0	0	0	0	0	0	0	0	0	0	0.0001	0	0	0	0	0	0
Neisseria subflava	0.0005	0.0009	0.0011	0.001	0.0015	0.0016	0.0013	0.0007	0.0002	0.0004	0.0019	0.001	0.0004	0.0018	0.0033	0.0028	0.0007	0.0027	0.0032	0.0015	0.0007	0.0046	0.0043	0.006	0.0002	0.0004	0.0003	0.0002	0.0007	0.0007	0.0013	0.002	0.0008	0.0007	0.0011	0.0016	0.0023	0.0012	0.0043	0.0033
Olsenella sp. HMT 807	0	0	0	0	0	0	0	0	0	0	0	0	0	0	0	0	0	0	0	0	0	0	0	0	0	0	0	0	0	0	0	0	0.0001	0	0	0	0	0	0	0
Oribacterium asaccharolyticum	0.0007	0.0001	0.0005	0.0014	0.0007	0.0007	0.0019	0.0009	0.0012	0.0004	0.0044	0.0026	0.002	0.0003	0.001	0.0028	0.0022	0.0006	0.0002	0.0005	0.0028	0.0008	0.0015	0.0011	0.0005	0.0001	0.0004	0.0001	0.0004	0.0003	0.0004	0.0003	0.0002	0.0005	0.0019	0.0007	0.0001	0.0007	0.0003	0.0003
Oribacterium parvum	0	0	0	0.0001	0	0	0.0004	0	0.0002	0	0	0	0.0002	0	0.0002	0.0002	0	0	0	0	0.0009	0.0002	0.0005	0.0002	0	0	0	0	0	0	0	0	0	0	0	0	0	0	0	0
Oribacterium sinus	0.0006	0.0005	0.0004	0.0017	0.001	0.0006	0.0018	0.0019	0.0008	0.0012	0.0022	0.0016	0.0019	0.0004	0.0018	0.0043	0.0022	0.0004	0.0013	0.0018	0.0042	0.0009	0.0008	0.0024	0.0009	0.0004	0.0009	0.001	0.0041	0.003	0.007	0.0055	0.0011	0.0012	0.0018	0.0012	0	0.001	0.0005	0.0015
Ottowia sp. HMT 894	0.0003	0.0005	0	0	0.0001	0	0	0	0.0001	0	0	0	0.0004	0	0	0	0	0	0	0	0	0	0.0003	0.0001	0.0001	0	0	0	0	0	0	0	0.0003	0.0001	0.0001	0.0001	0	0	0	0
Parvimonas micra	0	0	0	0	0	0	0	0	0	0	0	0	0	0	0	0	0	0	0	0	0.0003	0.0001	0	0	0	0	0	0	0.0001	0	0	0	0.0006	0.0004	0.0005	0.0002	0	0.0003	0.0003	0
Parvimonas sp. HMT 110	0	0	0	0	0.0001	0	0.0001	0	0	0	0	0	0.0002	0	0.0002	0	0	0	0	0	0.0001	0	0.0001	0	0	0	0	0	0	0	0	0	0	0	0	0	0.0001	0	0	0
Peptidiphaga sp. HMT 183	0.0002	0.0014	0	0	0	0	0	0	0	0	0.0001	0	0.0001	0.0004	0	0.0001	0	0	0	0	0	0	0	0	0	0	0.0002	0	0	0	0	0	0.0002	0	0.0001	0.0001	0	0	0	0
Peptoanaerobacter stomatis	0	0	0	0	0	0	0	0	0	0	0	0	0	0	0	0	0	0	0	0	0.0001	0	0	0	0	0	0	0	0	0	0	0	0	0	0	0	0	0	0	0
Peptostreptococcaceae [XI][G-1] infirmum	0	0	0	0	0	0	0	0	0	0	0	0	0	0	0	0	0	0	0	0	0	0	0	0	0	0	0	0	0	0	0	0	0.0005	0.0001	0	0	0	0.0001	0	0
Peptostreptococcaceae [XI][G-1] sulci	0.0004	0	0.0004	0.0015	0.0007	0.001	0.0021	0.0006	0.0023	0.0008	0.0041	0.0017	0.0027	0.0019	0.004	0.004	0.0006	0.0002	0.0002	0	0.0018	0.001	0.0014	0.001	0.0017	0.0016	0.0015	0.0011	0.0006	0.001	0.0005	0.0007	0.0008	0.0006	0.0026	0.0028	0.0003	0.0015	0.0011	0.0016
Peptostreptococcaceae [XI][G-7] bacterium HMT 922	0.0002	0.0002	0	0.001	0	0	0.0001	0	0.0004	0.0002	0.0005	0.0008	0	0	0	0.0001	0	0	0	0.0001	0.001	0.0003	0	0.0001	0	0	0.0001	0.0001	0.0002	0.0002	0.0002	0.0008	0	0	0	0	0	0	0.0001	0
Peptostreptococcaceae [XI][G-9] brachy	0	0	0	0	0	0	0	0	0	0	0	0	0	0	0	0	0	0	0	0	0.0001	0	0	0	0	0	0	0	0	0	0	0	0.0003	0.0001	0	0	0.0007	0.0008	0	0
Peptostreptococcus stomatis	0.0008	0.0001	0.0002	0.0003	0.0002	0.0004	0.0001	0	0.0016	0.0028	0.0009	0.0006	0.0023	0.0011	0.0003	0.0007	0.0008	0.0002	0.0001	0	0.0033	0.0028	0.0002	0.0022	0.0003	0.0008	0.0006	0.0002	0.0014	0.0011	0.0002	0.0008	0.0006	0.0011	0.0004	0.0013	0.0003	0.0008	0.0003	0.0015
Porphyromonas catoniae	0.0003	0.0015	0.0002	0.0001	0.0007	0.0005	0.0001	0.0002	0.0004	0.0012	0.001	0	0.0002	0.0003	0.0004	0	0.0012	0.0025	0.002	0.0005	0.0014	0.0007	0.0009	0.0001	0.001	0.0007	0.0002	0	0	0	0	0	0.0006	0.001	0.0017	0.0001	0	0	0.0001	0
Porphyromonas endodontalis	0.0001	0	0.0001	0.0001	0.0001	0	0	0	0	0	0	0	0	0	0	0	0	0	0	0	0.0001	0	0	0	0	0	0	0	0.0002	0.0003	0.0001	0	0.0005	0.0004	0.0004	0	0.0046	0.0033	0.001	0.0001
Porphyromonas gingivalis	0	0	0	0	0	0	0	0	0	0	0	0	0	0	0	0	0	0	0	0	0	0	0	0	0	0	0	0	0.0001	0.0006	0.0001	0	0	0	0	0	0.0015	0.0001	0	0
Porphyromonas pasteri	0.0324	0.0232	0.0287	0.058	0.0276	0.0502	0.026	0.0062	0.0475	0.0305	0.075	0.0778	0.0102	0.0134	0.017	0.0105	0.0185	0.0278	0.0315	0.024	0.0366	0.0179	0.0202	0.0121	0.0275	0.0425	0.0474	0.0543	0.0275	0.0271	0.0264	0.044	0.0064	0.012	0.0159	0.0017	0.0793	0.085	0.0994	0.1452
Porphyromonas sp. HMT 275	0	0	0	0	0	0	0	0	0	0	0	0	0.0009	0.0003	0.0006	0	0.0037	0.0033	0.0035	0.0089	0	0	0	0	0.0008	0.0006	0.0005	0.0001	0	0	0.0001	0	0	0	0	0	0.0014	0.0003	0.0002	0.0002
Porphyromonas sp. HMT 278	0	0.0002	0.0001	0	0	0	0	0	0	0	0	0	0.0001	0.0001	0.0001	0	0.0001	0.0001	0	0	0	0	0	0	0	0	0	0	0	0	0	0	0	0	0	0	0.0004	0.0002	0.0001	0
Porphyromonas sp. HMT 284	0.0028	0.0016	0.0018	0.0057	0.0014	0.0028	0.0005	0.0001	0.0007	0.0005	0.0013	0.0002	0.0003	0.0003	0.0003	0	0.0001	0	0	0	0.0048	0.0028	0.0035	0.0028	0	0	0	0	0.0001	0.0001	0	0	0.0004	0.0001	0.0002	0	0.0065	0.0032	0.0046	0.0014
Porphyromonas sp. HMT 285	0	0.0002	0	0.0001	0	0	0	0	0	0	0	0	0	0	0	0	0	0	0	0	0	0	0	0	0	0	0	0	0	0	0	0	0	0	0	0	0	0.0005	0.0005	0
Porphyromonas sp. HMT 930	0.0019	0.0047	0.0012	0	0.0003	0.0004	0	0	0	0	0	0	0.0003	0.0004	0.0005	0.0001	0	0	0	0	0	0	0	0	0	0	0	0	0	0	0	0	0	0	0.0001	0	0	0	0	0
Porphyromonas uenonis	0	0	0	0	0	0	0	0	0	0	0	0	0	0	0	0	0	0	0	0	0	0	0.0001	0	0	0	0	0	0	0	0	0	0	0	0	0	0	0	0	0
Prevotella aurantiaca	0.0058	0.005	0.0038	0.0104	0	0	0	0	0.0082	0.0029	0.0115	0.0144	0.0001	0.0007	0.001	0.0004	0.0001	0.0001	0.0001	0	0.0001	0	0.0001	0.0003	0.0009	0.0003	0.0002	0.0001	0	0	0	0	0.0001	0	0	0	0	0	0	0
Prevotella baroniae	0	0	0	0	0	0	0	0	0	0	0	0	0	0	0	0	0	0	0	0	0	0	0	0	0	0	0	0	0	0	0	0	0.0007	0.0003	0.0002	0.0001	0	0	0	0
Prevotella buccae	0	0	0	0	0	0	0	0	0	0	0	0	0	0	0	0	0	0	0	0	0	0	0	0	0	0	0	0	0	0	0	0	0	0.0001	0	0	0	0	0	0
Prevotella denticola	0	0	0	0	0	0	0	0	0	0	0	0	0.0002	0	0	0	0	0	0	0	0	0.0004	0	0	0	0	0	0	0.0002	0	0.0001	0	0.0026	0.0011	0.0008	0.0006	0.0004	0	0.0001	0
Prevotella enoeca	0	0	0	0	0	0	0	0	0	0	0	0	0	0	0	0	0	0	0	0	0	0	0	0	0	0	0	0	0	0	0	0	0	0.0003	0.0001	0	0	0	0	0
Prevotella histicola	0	0	0	0	0.0174	0.0207	0.0422	0.0561	0	0.0001	0	0	0.006	0.0039	0.0065	0.0076	0.006	0.0015	0.0004	0.0002	0.0017	0.0007	0.0015	0.0004	0.003	0.0009	0.0004	0.0005	0.0002	0.0004	0.0001	0	0.0132	0.0101	0.0562	0.061	0	0	0.0002	0
Prevotella intermedia	0	0	0	0	0.0004	0.0006	0.0002	0	0	0	0	0	0	0	0	0	0	0	0	0	0	0	0	0	0	0	0	0	0	0	0	0	0	0	0	0	0.0001	0.0039	0	0
Prevotella jejuni	0	0	0	0	0	0	0	0	0	0	0	0	0	0	0	0.0001	0	0	0	0	0	0	0	0	0	0	0	0	0.0001	0.0001	0.0001	0	0.0005	0.001	0.0026	0.0041	0	0.0001	0	0
Prevotella loescheii	0.0001	0	0	0	0.002	0.0019	0.0002	0.0003	0.0001	0.0002	0	0	0	0	0	0	0	0	0	0	0	0	0	0	0	0	0	0	0	0	0	0	0	0	0	0	0.0003	0	0	0
Prevotella maculosa	0	0	0	0	0	0	0	0	0	0	0	0	0	0	0	0	0	0	0	0	0	0	0	0	0	0	0	0	0	0	0	0	0.0001	0	0.0003	0	0.0001	0.0001	0	0
Prevotella marshii	0	0	0	0	0	0	0	0	0	0	0	0	0	0	0	0	0	0	0	0	0	0	0	0	0	0	0	0	0	0	0	0	0.0001	0	0	0	0	0	0	0
Prevotella melaninogenica	0	0.0006	0.0002	0.0001	0.0171	0.0236	0.0346	0.0159	0.0077	0.0019	0.0028	0.0025	0.0467	0.0353	0.0575	0.1133	0.054	0.0223	0.0088	0.0135	0.048	0.0321	0.0315	0.0234	0.0745	0.0412	0.068	0.0315	0.0771	0.0797	0.0616	0.0556	0.0517	0.0513	0.1122	0.1774	0.0078	0.0213	0.0232	0.0151
Prevotella nanceiensis	0.0038	0.0023	0.0058	0.0055	0.0126	0.017	0.0208	0.0123	0.014	0.0035	0.0088	0.0103	0.0096	0.0099	0.0088	0.012	0.0038	0.0036	0.0065	0.0057	0.0264	0.0152	0.0252	0.0196	0.0315	0.0143	0.0283	0.0146	0.0071	0.0054	0.0042	0.0048	0.0036	0.0018	0.0044	0.0026	0.0027	0.0049	0.0047	0.0035
Prevotella nigrescens	0	0	0	0	0	0	0	0	0	0	0	0	0	0	0	0	0	0	0	0	0	0.0001	0	0	0	0	0	0	0	0	0.0001	0	0.0001	0.0003	0.0003	0	0.0002	0	0	0
Prevotella oralis	0	0	0	0	0	0	0	0	0	0	0	0	0	0	0	0	0	0	0	0	0	0	0	0	0	0	0	0	0	0	0	0	0.0001	0	0	0	0	0	0	0
Prevotella oris	0	0.0001	0	0	0.0002	0	0.0001	0.0001	0	0	0	0	0.0005	0.0001	0.0003	0	0	0	0	0	0.0003	0.0035	0.0004	0	0	0.0002	0.0002	0	0.0007	0.0001	0	0	0.0052	0.0026	0.0017	0.0002	0.0026	0.0018	0.0005	0
Prevotella oulorum	0	0	0	0	0	0	0	0	0	0	0	0	0.0001	0	0	0	0	0	0	0	0	0.0001	0	0	0	0	0	0	0.0001	0	0	0	0.0006	0.0004	0.0006	0.0002	0.0001	0	0	0
Prevotella pallens	0	0	0	0	0.0119	0.0141	0.023	0.0159	0.0002	0.0001	0	0.0001	0.0274	0.0201	0.0114	0.0181	0.0042	0.0019	0.0007	0.0001	0.0124	0.0166	0.0141	0.0064	0.0222	0.0109	0.0129	0.0043	0.0055	0.0073	0.002	0.0013	0.0039	0.0045	0.0128	0.0149	0.0032	0.0078	0.0053	0.0026
Prevotella pleuritidis	0.0001	0	0.0001	0	0	0	0	0	0	0	0	0	0	0	0	0	0	0	0	0	0	0.0001	0	0	0	0	0	0	0.0001	0	0	0	0	0	0	0	0.0014	0.0006	0.0004	0
Prevotella saccharolytica	0	0	0	0	0	0.0001	0	0	0.0001	0	0	0	0	0	0	0	0	0	0	0	0	0	0	0	0	0	0	0	0	0	0	0	0	0.0001	0	0	0	0	0	0
Prevotella salivae	0.0001	0	0.0001	0	0.001	0.0021	0.0017	0.0049	0.0001	0	0	0	0.0033	0.0023	0.0019	0.0023	0.0002	0	0	0.0001	0.0006	0.0003	0.0003	0.0002	0.0001	0	0	0	0.0009	0.001	0.0006	0.0002	0.0025	0.0013	0.0052	0.0041	0	0	0.0001	0
Prevotella scopos	0	0	0	0	0	0	0	0	0	0	0	0	0	0	0	0	0	0	0	0	0	0	0	0	0.002	0.0011	0.0022	0.0016	0	0	0	0	0.0003	0.0001	0	0.0001	0	0	0	0
Prevotella shahii	0.0059	0.0025	0.0004	0.0023	0.0001	0.0001	0.0001	0	0.0075	0.0019	0.0045	0.0039	0.0005	0.0006	0.0009	0.0006	0	0	0	0	0.0016	0.0009	0.0016	0.0004	0.0041	0.0014	0.0023	0.0006	0	0	0	0	0	0	0	0	0.0013	0.0051	0.0017	0.0007
Prevotella sp. HMT 300	0	0	0	0	0	0	0	0	0	0	0	0	0	0.0001	0	0	0	0	0	0	0	0	0	0	0	0	0	0	0	0	0	0	0.0002	0.0011	0.0008	0	0.0001	0.0001	0.0001	0
Prevotella sp. HMT 304	0.0001	0	0	0	0	0	0	0	0	0	0	0	0	0	0	0	0	0	0	0	0	0	0	0	0	0	0	0	0	0	0	0	0	0	0	0	0	0	0	0
Prevotella sp. HMT 305	0	0	0	0	0.0002	0.0004	0.0013	0.0007	0	0	0	0	0	0	0.0001	0	0	0	0	0	0	0	0	0	0	0	0	0	0	0	0.0001	0	0.0002	0.0002	0.001	0.001	0	0	0	0
Prevotella sp. HMT 306	0	0	0	0	0.0193	0.0181	0.0354	0.0241	0	0	0	0	0.0088	0.0041	0.0028	0.0025	0	0	0	0	0.0002	0	0.0001	0	0	0	0	0	0	0	0	0	0.0007	0.0006	0.005	0.0023	0.0001	0	0.0001	0
Prevotella sp. HMT 309	0	0	0	0	0.0003	0	0.0001	0	0	0	0	0	0.0001	0	0.0001	0	0.0002	0.0001	0	0	0.0002	0.0001	0.0002	0	0	0	0	0	0	0	0	0	0.0001	0	0	0.0002	0	0	0	0
Prevotella sp. HMT 313	0	0	0	0	0.0073	0.0146	0.0093	0.0144	0	0.0001	0.0001	0	0.0082	0.0057	0.0043	0.0077	0	0	0	0.0001	0.0003	0.0001	0.0002	0.0001	0.0027	0.0016	0.0008	0.0004	0.0008	0.0014	0.0011	0.0002	0.0083	0.01	0.0498	0.0654	0.0019	0.0042	0.0022	0.0006
Prevotella sp. HMT 315	0	0	0	0	0	0	0	0	0	0	0	0	0	0	0	0	0	0	0	0	0.0001	0.0003	0	0	0	0	0	0	0	0	0	0	0	0	0	0	0.0001	0.0001	0	0
Prevotella sp. HMT 317	0.0001	0.0004	0.0001	0	0	0	0	0	0.0001	0.0002	0	0	0	0	0	0	0	0	0	0	0.0001	0	0	0	0.0001	0	0	0	0	0.0001	0	0	0.0023	0.0004	0.0006	0.0001	0.0001	0.0008	0.0003	0
Prevotella sp. HMT 472	0	0	0	0	0.0025	0.0017	0.0003	0.0003	0	0	0	0	0.0001	0.0001	0	0	0	0	0.0001	0	0	0.0003	0.0001	0	0	0	0	0	0.0002	0	0	0	0	0	0	0	0.0002	0.0002	0.0001	0
Prevotella sp. HMT 475	0	0	0	0	0	0	0	0	0	0	0	0	0	0	0	0	0	0	0	0	0	0	0	0	0	0	0	0	0	0	0	0	0	0	0	0	0	0.0001	0	0
Prevotella sp. HMT 526	0	0	0	0	0	0	0	0	0	0	0	0	0	0	0	0	0	0	0	0	0	0	0	0	0	0	0	0	0	0	0	0	0	0	0	0	0.0001	0	0	0
Prevotella sp. HMT 942	0	0	0	0	0.0001	0	0	0	0	0	0	0	0.0002	0.0001	0.0003	0	0	0	0	0	0	0	0	0	0	0	0	0	0	0	0	0	0.0095	0.0108	0.0006	0.0001	0	0	0	0
Prevotella veroralis	0	0	0	0	0.0002	0.0002	0.0004	0	0	0	0	0	0	0	0	0	0	0	0	0	0	0	0	0	0	0	0	0	0.0005	0.0001	0.0002	0	0.0023	0.0024	0.002	0.0004	0.0009	0.0001	0.0006	0
Propionibacterium acnes subsp. defendens	0	0	0	0	0	0	0	0	0	0	0	0	0	0	0	0	0	0	0.0001	0	0	0	0	0	0	0	0	0	0	0	0	0	0	0	0	0	0	0	0	0
Pseudomonas azotifigens	0	0	0	0	0	0	0	0	0	0	0	0	0	0	0	0	0	0	0	0	0	0	0	0	0	0	0	0	0	0	0	0	0	0	0	0	0.0001	0	0	0
Pseudopropionibacterium propionicum	0.0004	0.0015	0.0008	0	0.0002	0	0	0.0001	0.0001	0.0002	0.0002	0	0.0004	0.0003	0.0002	0	0.0002	0	0.0004	0	0.0001	0.0002	0.0003	0	0	0.0001	0	0	0	0	0	0	0.0001	0.0001	0.0002	0.0001	0.0003	0.0002	0.0007	0.0001
Pseudopropionibacterium sp. HMT 194	0.0004	0.0001	0.0001	0	0.0003	0.0004	0.0002	0.0002	0	0	0	0	0.0008	0.001	0.0004	0	0.0003	0	0.0001	0	0	0.0002	0	0	0.0049	0.0029	0.0012	0.0004	0	0	0.0001	0	0.0008	0.0001	0.0004	0	0.0032	0.0018	0.0025	0.0001
Ralstonia pickettii	0	0	0	0	0	0.0019	0	0	0	0	0	0	0	0.0042	0	0	0	0	0	0	0	0	0	0.0025	0	0	0	0	0	0	0	0.0019	0	0	0	0	0	0	0	0
Rothia aeria	0.0013	0.0018	0.0052	0	0.0037	0.0016	0.0044	0.0003	0.0007	0.0058	0.0045	0.0002	0.0015	0.0028	0.0014	0	0.0098	0.0093	0.022	0	0.0009	0.0015	0.0014	0.0002	0.005	0.004	0.002	0.0005	0.0006	0.0004	0.0024	0	0.0022	0.0025	0.0011	0	0.0078	0.0031	0.0069	0.0003
Rothia dentocariosa	0.0047	0.007	0.0137	0.0001	0.0005	0.0003	0.0011	0	0.0007	0.0012	0.0007	0	0.0023	0.006	0.0104	0	0.0041	0.0047	0.0065	0.0001	0.0017	0.0063	0.0038	0.0016	0.0009	0.0017	0.0008	0.0001	0.0051	0.0021	0.0156	0.0003	0.0025	0.009	0.009	0.0031	0.0043	0.0014	0.0017	0.0003
Rothia mucilaginosa	0.0351	0.0293	0.0317	0.1058	0.036	0.0592	0.0413	0.0428	0.0333	0.0495	0.06	0.0147	0.0154	0.0232	0.0223	0.0221	0.0285	0.0323	0.0274	0.0245	0.0407	0.0359	0.0233	0.0545	0.0235	0.0899	0.0572	0.1105	0.0446	0.0542	0.027	0.0468	0.012	0.0249	0.0109	0.0434	0.007	0.0156	0.0149	0.0271
Ruminococcaceae [G-1] bacterium HMT 075	0	0	0	0	0.0001	0	0	0	0.0006	0.0001	0.0003	0	0.0001	0	0	0	0.0004	0.0002	0.0001	0	0	0	0	0	0	0	0	0	0	0	0	0	0.0005	0.0003	0.0005	0	0.0007	0.0009	0.0012	0.0001
Ruminococcaceae [G-2] bacterium HMT 085	0.0004	0.0002	0.0005	0.0008	0.0001	0	0.0003	0	0	0	0	0	0.003	0.0013	0.0025	0.0048	0	0	0.0002	0	0.0001	0	0	0	0.0007	0.0003	0.0005	0.0003	0.0005	0.0004	0.0003	0.0001	0.0005	0.0004	0.0011	0.0001	0.0005	0.0007	0.0012	0.0004
Saccharibacteria (TM7) [G-1] bacterium HMT 346	0	0	0	0	0	0	0	0	0	0	0	0	0	0	0	0	0	0	0	0	0	0	0	0	0	0	0	0	0	0	0	0	0	0	0	0	0	0	0	0.0001
Saccharibacteria (TM7) [G-1] bacterium HMT 347	0	0	0	0	0	0	0	0	0	0	0	0	0	0	0	0	0	0	0	0	0	0	0	0	0.0001	0	0	0	0	0	0	0	0.0001	0	0	0.0001	0	0	0	0
Saccharibacteria (TM7) [G-1] bacterium HMT 348	0.0002	0	0	0	0	0	0	0	0	0	0	0	0	0	0	0	0	0	0	0	0.0001	0.0002	0	0	0.0001	0	0	0	0	0	0	0	0	0	0.0002	0	0	0	0	0
Saccharibacteria (TM7) [G-1] bacterium HMT 349	0	0	0	0	0	0	0	0	0	0	0	0	0	0	0	0	0	0	0	0	0	0	0	0	0	0	0	0	0	0	0	0	0.0003	0	0.0001	0	0	0	0	0
Saccharibacteria (TM7) [G-1] bacterium HMT 352	0.001	0.0004	0.0004	0.0013	0.0003	0.0003	0.0002	0	0.0018	0.0003	0.0011	0.0006	0.0015	0.0008	0.0012	0.0015	0	0	0	0	0.0018	0.0015	0.0012	0.0007	0.0015	0.0009	0.0015	0.0007	0.0044	0.0058	0.0014	0.0007	0.0001	0.0005	0.0033	0.0011	0.0007	0.0008	0.0014	0.0003
Saccharibacteria (TM7) [G-1] bacterium HMT 869	0	0	0	0	0	0	0	0	0	0	0	0	0	0	0	0	0	0	0	0	0	0	0	0	0	0	0	0	0	0	0	0	0	0	0.0002	0	0	0	0	0
Saccharibacteria (TM7) [G-1] bacterium HMT 952	0	0	0	0	0	0	0	0	0	0	0	0	0.0001	0	0	0	0	0	0	0	0	0.0001	0.0001	0	0	0	0	0	0	0	0	0	0	0	0	0	0	0	0	0
Saccharibacteria (TM7) [G-3] bacterium HMT 351	0.0005	0.0001	0.0005	0.0009	0.0005	0.0002	0.0008	0.0005	0.0002	0.0001	0	0.0001	0	0	0	0.0003	0.0001	0	0	0	0.0038	0.0009	0.0009	0.0014	0.0006	0.0004	0.0003	0.0002	0.0004	0	0.0001	0.0001	0	0.0001	0	0	0	0.0001	0.0001	0.0001
Saccharibacteria (TM7) [G-5] bacterium HMT 356	0	0	0	0	0	0	0.0001	0	0	0	0	0	0	0	0	0	0	0	0	0	0	0	0	0	0	0	0	0	0	0	0	0	0.001	0.0002	0.0006	0	0	0.0002	0	0
Saccharibacteria (TM7) [G-6] bacterium HMT 870	0	0	0	0	0.0006	0.0011	0.0004	0.0002	0	0	0	0	0	0	0	0	0	0	0	0	0.0019	0.0008	0.0009	0.001	0	0	0	0	0	0	0	0	0.0001	0.0001	0	0	0.0011	0.0015	0.0014	0.0004
Scardovia wiggsiae	0	0	0	0	0	0	0	0	0	0	0	0	0	0	0	0	0	0	0	0	0	0	0	0	0	0	0	0	0	0.0001	0	0	0	0	0	0	0	0	0	0
Selenomonas artemidis	0	0	0	0	0.0001	0	0	0	0	0	0	0	0	0	0	0	0	0	0	0	0	0	0	0.0001	0	0	0	0	0	0	0	0	0	0.0002	0	0.0001	0	0	0	0
Selenomonas dianae	0	0	0	0	0	0	0	0	0	0	0.0001	0	0	0	0	0	0	0	0	0	0	0	0	0	0	0	0	0	0	0	0	0	0	0	0	0	0	0	0	0
Selenomonas flueggei	0	0	0.0002	0	0	0	0	0	0	0	0	0	0	0	0	0	0	0	0	0	0	0	0	0	0	0	0	0	0	0	0	0	0	0	0	0	0	0	0	0
Selenomonas noxia	0.0001	0	0.0001	0	0	0	0	0	0	0	0	0	0	0	0	0	0	0	0	0	0.0002	0	0	0	0	0	0	0	0	0	0	0	0	0	0	0	0	0	0	0
Selenomonas sp. HMT 126	0	0	0	0	0	0	0	0	0	0	0	0	0	0	0	0	0	0	0	0	0	0	0	0	0	0	0	0	0	0	0	0	0	0	0	0	0	0.0001	0	0
Selenomonas sp. HMT 134	0	0	0	0	0	0	0	0	0	0	0	0	0	0	0	0	0	0	0	0	0	0	0	0	0	0	0	0	0	0	0	0	0.0002	0	0.0002	0	0	0	0	0
Selenomonas sp. HMT 136	0	0	0	0	0	0	0	0.0001	0	0	0	0	0	0	0	0	0.0001	0	0	0	0	0	0	0	0	0	0	0	0	0.0001	0.0001	0	0	0	0	0	0	0	0	0
Selenomonas sp. HMT 149	0	0	0	0	0.0001	0	0	0	0	0	0	0	0	0	0	0	0	0	0	0	0	0	0	0	0	0	0	0	0	0	0	0	0	0	0	0	0	0	0	0
Selenomonas sp. HMT 478	0	0	0	0	0	0.0001	0.0001	0.0005	0.0002	0	0.0001	0	0	0	0	0	0.0003	0	0	0	0.0003	0.0002	0.0003	0.0001	0	0	0	0	0	0	0	0	0	0	0.0005	0	0	0.0001	0	0
Selenomonas sp. HMT 892	0	0	0	0	0	0	0	0	0	0	0	0	0	0	0	0	0	0	0	0	0	0	0	0	0	0	0	0	0	0	0	0	0.0001	0	0	0.0001	0	0	0	0
Selenomonas sputigena	0	0	0	0	0	0	0	0	0	0	0	0	0	0	0	0	0	0	0	0	0	0	0	0	0	0	0	0	0	0	0	0	0	0.0001	0	0	0.0001	0	0	0
Shuttleworthia satelles	0	0	0	0	0	0	0	0	0	0	0	0	0	0	0	0	0	0	0	0	0	0	0	0	0	0	0	0	0	0	0.0001	0	0	0.0003	0.0001	0	0	0	0	0
Slackia exigua	0	0	0	0	0	0	0	0	0	0	0	0	0	0	0	0	0	0	0	0	0	0.0001	0	0	0	0	0	0	0	0	0	0	0	0	0	0	0	0.0001	0	0
Solobacterium moorei	0.0001	0.0001	0.0006	0.0042	0.0009	0.0015	0.0042	0.0024	0.0017	0.0006	0.0035	0.002	0.0034	0.0029	0.0038	0.009	0.0023	0.0009	0.0005	0.0012	0.0084	0.0023	0.0021	0.0025	0.0013	0.0015	0.0016	0.0029	0.0008	0.0008	0.001	0.0011	0.0007	0.0009	0.0027	0.0022	0.0002	0.0014	0.001	0.0014
Staphylococcus aureus subsp. aureus	0	0	0	0	0	0	0	0	0	0	0	0	0	0.0001	0	0	0	0	0	0	0	0	0	0	0	0	0	0	0	0	0	0	0	0	0	0	0	0	0	0
Staphylococcus epidermidis	0	0	0	0	0	0	0	0	0	0	0	0	0	0.0002	0	0	0	0	0	0	0	0	0	0	0	0	0	0	0	0	0	0	0	0	0	0	0	0	0	0
Staphylococcus saprophyticus subsp. saprophyticus	0	0	0	0	0	0	0	0	0	0	0	0	0	0	0	0	0	0	0	0	0	0.0001	0	0	0	0	0	0	0	0	0	0	0	0	0	0	0	0	0	0
Staphylococcus warneri	0	0	0	0	0	0	0	0	0	0	0	0	0	0	0	0	0	0	0	0	0	0	0	0	0	0	0	0	0	0	0	0	0	0	0.0001	0	0	0	0	0
Stomatobaculum longum	0	0	0	0	0.0004	0.0003	0.0014	0.0034	0	0	0	0	0	0.0002	0.0002	0.0003	0.0003	0	0	0	0	0	0	0	0	0	0	0	0	0	0	0	0.0008	0.0004	0.0009	0.0023	0	0	0	0
Stomatobaculum sp. HMT 097	0.0001	0.0003	0.0009	0.0025	0.0001	0	0.0001	0	0	0	0	0	0.0001	0.0001	0.0001	0.0001	0.0002	0.0002	0.0001	0.0001	0.0007	0.0005	0.0009	0.0018	0.0018	0.0007	0.001	0.001	0.0007	0.0021	0.0024	0.0008	0.0004	0.0005	0.0006	0.0004	0.0001	0.0007	0.0004	0.0011
Stomatobaculum sp. HMT 910	0	0	0	0	0	0	0	0	0	0	0	0	0	0	0	0	0	0	0	0	0	0	0	0	0	0	0	0	0	0	0	0	0	0	0	0	0	0	0.0001	0
Streptococcus anginosus	0	0	0	0	0	0	0	0	0	0	0	0	0	0	0	0	0	0	0	0	0	0	0	0	0	0	0	0.0001	0.0001	0	0	0	0.0001	0.0005	0.0003	0	0	0	0	0
Streptococcus australis	0.003	0.0014	0.002	0.0034	0.0004	0.0001	0.0003	0	0.0014	0.004	0.004	0.0019	0.0021	0.0025	0.0032	0.002	0.0056	0.0041	0.0061	0.0063	0.025	0.013	0.0104	0.0201	0.0007	0.0007	0.001	0.0023	0.0029	0.0024	0.0023	0.0042	0.0001	0.0008	0.001	0.0005	0.0077	0.012	0.0113	0.0331
Streptococcus constellatus	0	0	0	0	0	0	0	0	0	0	0	0	0	0	0	0	0	0	0	0	0	0.0001	0	0	0	0	0	0	0	0.0002	0	0	0.0004	0.0007	0.001	0.0001	0	0.0002	0	0
Streptococcus constellatus subsp. constellatus	0	0	0	0	0	0	0	0	0	0	0	0	0	0	0	0	0	0	0	0	0.0001	0	0	0	0	0	0	0	0	0	0	0	0	0	0	0	0	0	0	0
Streptococcus cristatus clade 578	0.0003	0.0017	0.0002	0	0	0	0	0	0	0.0005	0.0001	0	0	0	0	0	0.0085	0.0052	0.0025	0	0.0008	0.0009	0.001	0.0002	0.0001	0	0	0	0.0014	0.0018	0.0006	0	0.0039	0.0067	0.0065	0.0003	0.0001	0.0002	0.0005	0
Streptococcus gordonii	0.0001	0.0001	0	0	0.0003	0.0004	0.0003	0	0	0.0002	0	0	0.0016	0.0016	0.002	0	0.0016	0.0018	0.0022	0	0	0	0	0	0	0.0001	0.0001	0.0001	0.0001	0	0.0004	0	0.0012	0.0078	0.0038	0.0005	0	0	0	0
Streptococcus infantis	0	0.0001	0.0001	0	0.0002	0	0.0002	0.0003	0	0	0	0.0001	0	0	0.0003	0.0001	0.0006	0.0003	0.0005	0.0008	0.0001	0.0002	0.0003	0.0001	0	0	0	0	0.0001	0	0.0002	0.0004	0	0	0.0001	0.0002	0	0	0.0001	0
Streptococcus infantis clade 431	0.0047	0.0029	0.0043	0.0087	0.0019	0.0015	0.0043	0.0016	0.0085	0.0068	0.0151	0.0069	0.0062	0.0062	0.0093	0.0031	0.0147	0.0127	0.0193	0.0035	0.0242	0.0079	0.012	0.0232	0.005	0.0013	0.0056	0.0009	0.0153	0.0142	0.022	0.0112	0.0264	0.0261	0.0353	0.0053	0.0062	0.0104	0.0167	0.0145
Streptococcus infantis clade 638	0.0016	0.0007	0.0026	0.004	0.0015	0.0013	0.0055	0.0006	0.0027	0.0009	0.006	0.0029	0.0046	0.0056	0.013	0.0063	0.011	0.0075	0.0089	0.0049	0.0061	0.0034	0.0057	0.0049	0	0.0003	0.0002	0.0005	0.0024	0.0009	0.0027	0.0014	0.0024	0.0039	0.0099	0.0085	0.0008	0.0012	0.0016	0.0037
Streptococcus intermedius	0.0002	0	0	0	0	0.0001	0.0001	0	0	0.0003	0.0003	0.0001	0.0005	0.0002	0	0.0001	0.0004	0	0.0001	0	0	0.0003	0.0001	0	0	0.0002	0	0.0001	0.0001	0	0.0001	0	0	0.0002	0	0	0	0.0001	0	0
Streptococcus mitis	0.0044	0.0041	0.0031	0.0001	0.0014	0.0009	0.0011	0	0.0001	0.0021	0.0005	0	0.0011	0.0005	0.0016	0.0002	0.0015	0.0033	0.0015	0	0.0052	0.0042	0.0085	0.0011	0.0004	0.0014	0.0003	0.0004	0.0061	0.0106	0.0149	0.0003	0.0131	0.0148	0.0071	0.0007	0.0006	0.0009	0.0009	0.0001
Streptococcus mutans	0	0	0	0	0	0	0.0002	0	0	0	0	0	0	0.0001	0.0002	0	0	0	0	0	0	0	0	0	0	0	0	0.0001	0	0	0	0	0	0	0.0002	0	0	0	0	0
Streptococcus oralis subsp. dentisani clade 058	0.015	0.0101	0.0079	0.0226	0.0003	0.0014	0.0007	0.0001	0.0121	0.0113	0.0228	0.0063	0.0084	0.0081	0.0101	0.0151	0.0114	0.0085	0.006	0.0036	0.0012	0.001	0.0007	0.0003	0.001	0.0014	0.0011	0.0021	0	0	0	0	0.0031	0.0027	0.0037	0.0008	0.0155	0.0194	0.0212	0.0296
Streptococcus oralis subsp. dentisani clade 398	0	0.0001	0.0002	0	0.0021	0.003	0.0018	0	0.0002	0.0016	0.0009	0	0.0111	0.005	0.0037	0.0003	0	0	0	0	0.0009	0.001	0.0008	0.0003	0.0392	0.0287	0.0347	0.0029	0.0014	0.0037	0.0043	0.0001	0.0054	0.0032	0.0048	0.0003	0.0037	0.0017	0.0014	0.0004
Streptococcus oralis subsp. oralis	0	0	0	0	0.0011	0.0029	0.0023	0.0006	0	0.0003	0.0007	0	0.0015	0.0022	0.0036	0.0006	0.005	0.0031	0.0066	0	0.0021	0.0011	0.0012	0.0002	0.0034	0.0057	0.0027	0.0012	0.0094	0.0049	0.011	0.0007	0.0009	0.0084	0.0048	0.0009	0.0021	0.0014	0.005	0.0006
Streptococcus oralis subsp. tigurinus clade 070	0.0001	0	0	0.0001	0	0	0	0	0	0	0.0001	0	0	0	0	0.0001	0.0004	0.0005	0.0013	0	0.0013	0.0011	0.0006	0.0002	0.0001	0.0003	0	0	0	0	0	0	0.0004	0	0.0005	0	0.0001	0.0003	0.0004	0.0004
Streptococcus oralis subsp. tigurinus clade 071	0	0	0	0	0	0	0	0	0	0	0	0	0.0004	0.0002	0.0005	0	0	0	0	0	0.0001	0.0003	0	0	0	0	0	0	0	0	0	0	0.0058	0.0053	0.0056	0.0008	0	0.0001	0	0
Streptococcus parasanguinis clade 411	0	0	0	0	0.0066	0.0137	0.0154	0.0541	0.0001	0	0	0	0.008	0.0057	0.0084	0.0062	0.0009	0.0015	0.0022	0.0048	0.0009	0.0002	0.0006	0.0007	0.0117	0.0158	0.0204	0.0371	0.002	0.0034	0.0025	0.0046	0.0064	0.0113	0.0146	0.0352	0.0001	0	0.0001	0.0001
Streptococcus parasanguinis clade 721	0	0	0	0	0.0004	0.0003	0.0009	0.002	0	0	0	0	0.0004	0	0.0002	0.0002	0	0	0	0	0.0001	0.0001	0	0	0	0	0.0002	0	0	0.0001	0	0	0.0002	0.0001	0.0007	0.0009	0	0	0	0
Streptococcus pseudopneumoniae	0.0685	0.0781	0.0521	0.0008	0.0457	0.0397	0.0255	0.004	0.0247	0.1662	0.0479	0.0009	0.1109	0.0917	0.0794	0.0057	0.0673	0.1032	0.0678	0.0006	0.0959	0.0928	0.0805	0.0194	0.0428	0.0781	0.0321	0.006	0.099	0.1378	0.1507	0.0041	0.1306	0.1566	0.072	0.0066	0.0339	0.0573	0.0386	0.0024
Streptococcus pyogenes	0	0	0	0	0	0	0	0	0	0	0	0	0	0	0	0	0	0	0	0	0	0	0	0	0.0005	0.0005	0.0001	0.0001	0	0	0	0	0	0	0	0	0	0	0	0
Streptococcus salivarius	0	0	0	0	0.005	0.0075	0.0173	0.0459	0.0001	0	0	0	0.004	0.0005	0.0019	0.0015	0.0016	0	0.0004	0.0002	0.0008	0.0006	0.0003	0.0001	0.0001	0.0001	0	0	0.0001	0.0002	0.0001	0	0.0003	0.0008	0.0029	0.0042	0.0003	0.0003	0.0002	0
Streptococcus salivarius subsp. salivarius	0.003	0.001	0.0011	0.0063	0.0157	0.0236	0.0387	0.1558	0.0027	0.0013	0.0019	0.0017	0.0136	0.0058	0.0064	0.0097	0.0181	0.0065	0.0021	0.0084	0.0024	0.0027	0.0015	0.0016	0.007	0.011	0.0071	0.0234	0.0071	0.0072	0.0023	0.0041	0.011	0.0145	0.0151	0.0882	0.0001	0.0011	0.0002	0.001
Streptococcus sanguinis	0.0038	0.005	0.01	0.0003	0.003	0.0023	0.0024	0.001	0.0009	0.0017	0.0014	0	0.0048	0.0031	0.0026	0.0006	0.0151	0.0075	0.0087	0.0002	0.0011	0.0008	0.0011	0.0005	0.0015	0.0014	0.0012	0.0004	0.0028	0.0015	0.0025	0.0001	0.0042	0.0069	0.0077	0.0012	0.0013	0.0002	0.0011	0
Streptococcus sp. HMT 056	0.0003	0.0015	0.0002	0.0001	0	0.0001	0	0	0	0	0	0	0.0007	0.0003	0.0003	0	0	0	0	0	0.0023	0.0005	0.0014	0.0002	0.0025	0.0019	0.0004	0.0004	0	0	0	0	0.0013	0.0005	0.001	0	0	0	0	0
Streptococcus sp. HMT 057	0	0	0	0	0.0004	0.0003	0.0001	0.0003	0.0001	0	0	0	0	0	0	0	0.0001	0	0.0001	0.0001	0.0037	0.0022	0.0022	0.0038	0	0	0	0	0.001	0.0014	0.0006	0.0004	0.0001	0.0001	0.0003	0.0001	0	0.0003	0.0002	0.0004
Streptococcus sp. HMT 061	0	0	0.0002	0.0004	0.0013	0.0021	0.0055	0.0023	0.0006	0.0006	0.002	0.001	0	0	0.0002	0.0002	0	0	0.0003	0.0001	0.0278	0.0091	0.0107	0.0186	0.0003	0.0009	0.0014	0.0006	0.0029	0.0044	0.0036	0.0143	0	0	0.0008	0.0005	0.0013	0.0043	0.005	0.0117
Streptococcus sp. HMT 064	0	0	0.0002	0	0.0004	0.0002	0.0004	0.0001	0	0	0.0001	0	0	0	0.0004	0	0.0059	0.004	0.0079	0.0002	0	0	0.0002	0	0	0	0	0	0	0	0.0001	0	0.0002	0.0001	0.0011	0.0001	0.0001	0.0003	0.0004	0
Streptococcus sp. HMT 066	0	0	0	0	0.0002	0	0.0001	0.0001	0.0021	0.0033	0.002	0.0012	0.0004	0.0002	0.0009	0.0002	0.0039	0.0029	0.0035	0.0022	0.003	0.0015	0.0012	0.0029	0.0002	0.0016	0.0005	0.0024	0	0.0003	0.0005	0.0008	0.0001	0.0002	0.001	0.0003	0	0	0	0
Streptococcus sp. HMT 074	0	0	0.0001	0	0.0037	0.0063	0.0117	0.0079	0.0001	0	0.0003	0.0002	0.0031	0.0042	0.0051	0.0071	0	0	0	0	0	0	0	0	0.0112	0.024	0.0163	0.0324	0	0	0	0	0.0015	0.0013	0.0048	0.0031	0	0	0	0
Streptococcus sp. HMT 423	0	0	0	0	0	0	0	0	0	0	0	0	0.0001	0	0	0	0	0	0	0	0	0	0	0	0.0001	0	0.0001	0	0	0	0	0	0	0	0	0	0	0	0	0
Tannerella forsythia	0	0	0	0	0	0	0	0	0	0	0	0	0.0001	0	0	0	0	0	0	0	0	0	0	0	0	0	0	0	0.0001	0	0	0	0.0001	0	0	0	0	0.0004	0.0001	0
Tannerella sp. HMT 286	0	0	0	0	0	0	0.0001	0	0	0	0	0.0001	0	0	0.0001	0	0	0	0	0	0.001	0.0004	0.0007	0.0004	0	0	0	0	0	0.0001	0	0	0	0	0.0001	0	0	0.0006	0.0002	0
Tannerella sp. HMT 808	0	0.0001	0	0	0	0	0	0	0	0	0	0	0	0	0	0	0	0	0	0	0	0	0	0	0	0	0	0	0	0	0	0	0	0	0	0	0	0	0	0
Treponema amylovorum	0	0	0	0	0	0	0	0	0	0	0	0	0	0	0	0	0	0	0	0	0	0	0	0	0	0	0	0	0	0	0	0	0.0002	0.0001	0.0001	0.0001	0	0	0	0
Treponema denticola	0	0	0	0	0	0	0	0	0	0	0	0	0	0	0	0	0	0	0	0	0	0	0	0	0	0	0	0	0	0	0	0	0.0001	0	0	0	0.0003	0.0003	0.0001	0
Treponema lecithinolyticum	0.0001	0	0	0	0	0	0	0	0	0	0	0	0	0	0	0	0	0	0	0	0	0	0	0	0	0	0	0	0	0	0	0	0.0003	0.0002	0	0	0.0003	0	0	0
Treponema socranskii	0	0	0	0	0	0	0	0	0	0	0	0	0	0	0	0	0	0	0	0	0	0	0	0	0	0	0	0	0	0	0	0	0.0001	0	0	0	0.0001	0.0002	0	0
Treponema sp. HMT 231	0	0	0	0	0	0	0	0	0	0	0	0	0	0.0001	0	0	0	0	0	0	0	0.0005	0	0	0	0	0	0	0	0	0.0001	0	0.0001	0	0	0	0	0.0002	0	0
Treponema sp. HMT 234	0	0	0	0	0	0	0	0	0	0	0	0	0	0	0	0	0	0	0	0	0	0	0	0	0	0	0	0	0	0	0	0	0	0	0	0	0	0.0004	0.0001	0
Treponema sp. HMT 237	0	0	0	0	0	0	0	0	0	0	0	0	0	0	0	0	0	0	0	0	0	0	0	0	0	0	0	0	0	0	0	0	0.0003	0	0.0002	0	0.0003	0.0007	0	0
Treponema sp. HMT 253	0	0	0	0	0	0	0	0	0	0	0	0	0	0	0	0	0	0	0	0	0	0	0	0	0	0	0	0	0	0	0	0	0	0	0	0	0	0.0001	0	0
Treponema sp. HMT 262	0	0	0	0	0	0	0	0	0	0	0	0	0	0	0	0	0	0	0	0	0	0	0	0	0	0	0	0	0	0	0	0	0	0	0	0	0.0003	0.0004	0	0
Treponema sp. HMT 268	0	0	0	0	0	0	0	0	0	0	0	0	0	0	0	0	0	0	0	0	0	0	0	0	0	0	0	0	0	0	0	0	0	0.0001	0	0	0	0	0	0
Unclassified	0.215	0.1883	0.2145	0.2547	0.285	0.2403	0.2697	0.2049	0.232	0.2001	0.258	0.2058	0.2469	0.2405	0.2538	0.2355	0.2491	0.1886	0.2337	0.1644	0.282	0.2219	0.2136	0.2522	0.1411	0.1513	0.1479	0.146	0.215	0.2123	0.2136	0.219	0.2253	0.2114	0.2284	0.1539	0.241	0.2191	0.2375	0.1963
Veillonella atypica	0.0007	0.0001	0.0014	0.0032	0.0137	0.0149	0.0258	0.0362	0.0006	0.0001	0.0002	0.0004	0.0079	0.0062	0.0086	0.0119	0.0059	0.0036	0.001	0.0011	0.0039	0.0037	0.0023	0.0014	0.0056	0.0053	0.0067	0.0044	0.0053	0.0067	0.0076	0.0079	0.0094	0.0102	0.0169	0.0313	0.0001	0.0001	0	0.0002
Veillonella dispar	0	0.0006	0.0004	0	0.0034	0.0034	0.003	0.0002	0	0.0004	0	0	0.0056	0.0127	0.0057	0.002	0.0012	0.0007	0.001	0	0.0001	0.0002	0.0004	0.0001	0.0006	0.0002	0.0002	0.0002	0.0025	0.0013	0.0018	0.0003	0.0057	0.0049	0.0148	0.0057	0.0008	0.0003	0.0011	0.0001
Veillonella parvula	0	0.0001	0	0	0.0079	0.0178	0.0236	0.0395	0.0001	0.0004	0.0002	0.0001	0.0073	0.008	0.013	0.0186	0.0024	0.0012	0.0007	0.0013	0.0064	0.0037	0.0031	0.0018	0.0069	0.0036	0.0052	0.005	0.0025	0.0032	0.002	0.0012	0.0121	0.0121	0.023	0.0498	0	0.0002	0.0004	0
Veillonella rogosae	0.0093	0.0053	0.0087	0.0236	0.0129	0.0163	0.0222	0.023	0.0135	0.0073	0.0151	0.0201	0.0092	0.0109	0.0174	0.026	0.0069	0.0083	0.0143	0.0201	0.0245	0.0183	0.0321	0.0231	0.0173	0.0141	0.0311	0.0285	0.015	0.0169	0.0215	0.0345	0.0032	0.0028	0.0051	0.0091	0.0064	0.0163	0.0188	0.0282
Veillonella sp. HMT 780	0.0028	0.0027	0.0011	0	0.0003	0	0	0	0.0001	0.0003	0	0	0.0034	0.0015	0.0005	0	0.0001	0	0	0	0	0.0001	0	0.0001	0.0002	0.0001	0.0004	0	0.0158	0.0095	0.0039	0.0002	0.0323	0.0337	0.0023	0.0004	0	0	0	0
Veillonella sp. HMT 917	0	0	0	0	0	0	0	0	0	0	0	0	0	0	0	0	0	0	0	0	0	0	0	0	0	0	0	0	0	0	0	0	0.0006	0.0005	0.0009	0.0008	0	0	0	0
Veillonellaceae [G-1] bacterium HMT 132	0	0	0	0	0	0	0	0	0	0	0	0	0	0	0	0	0	0	0	0	0	0	0	0	0	0	0	0	0	0	0	0	0.0001	0	0	0	0	0	0	0
Veillonellaceae [G-1] bacterium HMT 155	0	0	0	0	0	0	0	0	0	0	0	0	0	0	0	0	0	0	0	0	0	0	0	0	0	0	0	0	0	0	0	0	0	0	0.0001	0	0	0	0	0
